# Supplementary material for: Defect engineering of layered double hydroxide nanosheets as inorganic photosensitizers for NIR-III photodynamic cancer therapy
Source: Nat Commun. 2022 Jun 13;13:3384. doi: 10.1038/s41467-022-31106-9 (PMC9192653; doi:10.1038/s41467-022-31106-9)
Supplement: Supplementary file 3 — Source Data [file 41467_2022_31106_MOESM3_ESM.xlsx]

## Sheet: Fig. 2f
Fig. 2f
	2 Theta (deg.)	Intensity
	3	61.111
	3.02	75
	3.04	100
	3.06	80.5557
	3.08	91.6667
	3.1	63.889
	3.12	61.111
	3.14	94.4443
	3.16	97.2223
	3.18	122.222
	3.2	97.2223
	3.22	94.4443
	3.24	88.889
	3.26	113.889
	3.28	111.111
	3.3	113.889
	3.32	119.444
	3.34	119.444
	3.36	119.444
	3.38	111.111
	3.4	113.889
	3.42	127.778
	3.44	108.333
	3.46	111.111
	3.48	111.111
	3.5	108.333
	3.52	113.889
	3.54	130.556
	3.56	97.2223
	3.58	91.6667
	3.6	97.2223
	3.62	105.556
	3.64	113.889
	3.66	180.556
	3.68	127.778
	3.7	108.333
	3.72	86.111
	3.74	116.667
	3.76	86.111
	3.78	133.333
	3.8	105.556
	3.82	111.111
	3.84	72.2223
	3.86	105.556
	3.88	102.778
	3.9	75
	3.92	116.667
	3.94	130.556
	3.96	138.889
	3.98	136.111
	4	80.5557
	4.02	116.667
	4.04	113.889
	4.06	111.111
	4.08	116.667
	4.1	125
	4.12	130.556
	4.14	91.6667
	4.16	138.889
	4.18	100
	4.2	102.778
	4.22	127.778
	4.24	133.333
	4.26	102.778
	4.28	125
	4.3	133.333
	4.32	152.778
	4.34	113.889
	4.36	119.444
	4.38	86.111
	4.4	88.889
	4.42	97.2223
	4.44	94.4443
	4.46	122.222
	4.48	138.889
	4.5	113.889
	4.52	138.889
	4.54	147.222
	4.56	127.778
	4.58	113.889
	4.6	97.2223
	4.62	100
	4.64	105.556
	4.66	130.556
	4.68	127.778
	4.7	119.444
	4.72	111.111
	4.74	133.333
	4.76	136.111
	4.78	125
	4.8	102.778
	4.82	86.111
	4.84	77.7777
	4.86	138.889
	4.88	122.222
	4.9	116.667
	4.92	138.889
	4.94	100
	4.96	66.6667
	4.98	133.333
	5	119.444
	5.02	102.778
	5.04	111.111
	5.06	141.667
	5.08	122.222
	5.1	130.556
	5.12	75
	5.14	100
	5.16	105.556
	5.18	133.333
	5.2	111.111
	5.22	111.111
	5.24	125
	5.26	105.556
	5.28	105.556
	5.3	102.778
	5.32	119.444
	5.34	122.222
	5.36	130.556
	5.38	100
	5.4	127.778
	5.42	97.2223
	5.44	122.222
	5.46	130.556
	5.48	122.222
	5.5	97.2223
	5.52	113.889
	5.54	133.333
	5.56	100
	5.58	147.222
	5.6	105.556
	5.62	108.333
	5.64	141.667
	5.66	119.444
	5.68	108.333
	5.7	133.333
	5.72	105.556
	5.74	88.889
	5.76	122.222
	5.78	138.889
	5.8	113.889
	5.82	86.111
	5.84	125
	5.86	100
	5.88	97.2223
	5.9	127.778
	5.92	102.778
	5.94	136.111
	5.96	136.111
	5.98	133.333
	6	138.889
	6.02	111.111
	6.04	147.222
	6.06	102.778
	6.08	116.667
	6.1	136.111
	6.12	122.222
	6.14	138.889
	6.16	122.222
	6.18	127.778
	6.2	116.667
	6.22	108.333
	6.24	133.333
	6.26	130.556
	6.28	147.222
	6.3	105.556
	6.32	102.778
	6.34	100
	6.36	130.556
	6.38	122.222
	6.4	161.111
	6.42	119.444
	6.44	94.4443
	6.46	155.556
	6.48	138.889
	6.5	136.111
	6.52	122.222
	6.54	130.556
	6.56	100
	6.58	122.222
	6.6	130.556
	6.62	105.556
	6.64	116.667
	6.66	125
	6.68	75
	6.7	119.444
	6.72	116.667
	6.74	130.556
	6.76	127.778
	6.78	125
	6.8	125
	6.82	138.889
	6.84	111.111
	6.86	102.778
	6.88	127.778
	6.9	86.111
	6.92	113.889
	6.94	113.889
	6.96	111.111
	6.98	133.333
	7	130.556
	7.02	97.2223
	7.04	152.778
	7.06	144.444
	7.08	111.111
	7.1	122.222
	7.12	97.2223
	7.14	94.4443
	7.16	125
	7.18	86.111
	7.2	133.333
	7.22	108.333
	7.24	111.111
	7.26	119.444
	7.28	111.111
	7.3	133.333
	7.32	150
	7.34	133.333
	7.36	105.556
	7.38	77.7777
	7.4	102.778
	7.42	100
	7.44	133.333
	7.46	113.889
	7.48	138.889
	7.5	108.333
	7.52	111.111
	7.54	83.3333
	7.56	100
	7.58	119.444
	7.6	94.4443
	7.62	113.889
	7.64	111.111
	7.66	133.333
	7.68	102.778
	7.7	136.111
	7.72	88.889
	7.74	141.667
	7.76	125
	7.78	102.778
	7.8	130.556
	7.82	94.4443
	7.84	108.333
	7.86	144.444
	7.88	119.444
	7.9	130.556
	7.92	86.111
	7.94	105.556
	7.96	94.4443
	7.98	94.4443
	8	127.778
	8.02	125
	8.04	127.778
	8.06	108.333
	8.08	108.333
	8.1	105.556
	8.12	80.5557
	8.14	147.222
	8.16	152.778
	8.18	113.889
	8.2	91.6667
	8.22	111.111
	8.24	108.333
	8.26	83.3333
	8.28	88.889
	8.3	136.111
	8.32	111.111
	8.34	125
	8.36	130.556
	8.38	119.444
	8.4	105.556
	8.42	108.333
	8.44	94.4443
	8.46	127.778
	8.48	105.556
	8.5	80.5557
	8.52	138.889
	8.54	133.333
	8.56	122.222
	8.58	88.889
	8.6	116.667
	8.62	88.889
	8.64	75
	8.66	88.889
	8.68	116.667
	8.7	111.111
	8.72	116.667
	8.74	105.556
	8.76	105.556
	8.78	94.4443
	8.8	127.778
	8.82	66.6667
	8.84	75
	8.86	108.333
	8.88	94.4443
	8.9	102.778
	8.92	130.556
	8.94	111.111
	8.96	127.778
	8.98	113.889
	9	105.556
	9.02	111.111
	9.04	105.556
	9.06	86.111
	9.08	88.889
	9.1	105.556
	9.12	105.556
	9.14	86.111
	9.16	127.778
	9.18	77.7777
	9.2	86.111
	9.22	108.333
	9.24	136.111
	9.26	94.4443
	9.28	108.333
	9.3	91.6667
	9.32	130.556
	9.34	133.333
	9.36	86.111
	9.38	125
	9.4	91.6667
	9.42	108.333
	9.44	108.333
	9.46	97.2223
	9.48	127.778
	9.5	113.889
	9.52	100
	9.54	125
	9.56	88.889
	9.58	91.6667
	9.6	111.111
	9.62	102.778
	9.64	91.6667
	9.66	127.778
	9.68	116.667
	9.7	113.889
	9.72	88.889
	9.74	127.778
	9.76	111.111
	9.78	111.111
	9.8	116.667
	9.82	108.333
	9.84	133.333
	9.86	125
	9.88	116.667
	9.9	119.444
	9.92	108.333
	9.94	152.778
	9.96	108.333
	9.98	88.889
	10	158.333
	10.02	122.222
	10.04	136.111
	10.06	105.556
	10.08	122.222
	10.1	119.444
	10.12	111.111
	10.14	125
	10.16	125
	10.18	141.667
	10.2	119.444
	10.22	108.333
	10.24	116.667
	10.26	125
	10.28	119.444
	10.3	150
	10.32	144.444
	10.34	130.556
	10.36	111.111
	10.38	152.778
	10.4	152.778
	10.42	133.333
	10.44	144.444
	10.46	113.889
	10.48	125
	10.5	147.222
	10.52	155.556
	10.54	116.667
	10.56	169.444
	10.58	116.667
	10.6	122.222
	10.62	150
	10.64	172.222
	10.66	155.556
	10.68	130.556
	10.7	147.222
	10.72	152.778
	10.74	227.778
	10.76	161.111
	10.78	197.222
	10.8	152.778
	10.82	130.556
	10.84	172.222
	10.86	186.111
	10.88	180.556
	10.9	183.333
	10.92	172.222
	10.94	180.556
	10.96	141.667
	10.98	152.778
	11	163.889
	11.02	163.889
	11.04	191.667
	11.06	194.444
	11.08	213.889
	11.1	213.889
	11.12	230.556
	11.14	236.111
	11.16	208.333
	11.18	233.333
	11.2	252.778
	11.22	225
	11.24	227.778
	11.26	269.444
	11.28	230.556
	11.3	272.222
	11.32	288.889
	11.34	313.889
	11.36	255.556
	11.38	300
	11.4	325
	11.42	341.667
	11.44	333.333
	11.46	277.778
	11.48	302.778
	11.5	366.667
	11.52	336.11
	11.54	322.222
	11.56	305.556
	11.58	280.556
	11.6	300
	11.62	308.333
	11.64	341.667
	11.66	344.443
	11.68	347.223
	11.7	319.444
	11.72	305.556
	11.74	333.333
	11.76	344.443
	11.78	280.556
	11.8	341.667
	11.82	327.778
	11.84	244.444
	11.86	350
	11.88	325
	11.9	280.556
	11.92	230.556
	11.94	275
	11.96	275
	11.98	305.556
	12	258.333
	12.02	266.667
	12.04	208.333
	12.06	241.667
	12.08	205.556
	12.1	219.444
	12.12	213.889
	12.14	183.333
	12.16	172.222
	12.18	241.667
	12.2	166.667
	12.22	222.222
	12.24	150
	12.26	177.778
	12.28	200
	12.3	175
	12.32	161.111
	12.34	188.889
	12.36	169.444
	12.38	169.444
	12.4	133.333
	12.42	158.333
	12.44	152.778
	12.46	200
	12.48	177.778
	12.5	116.667
	12.52	163.889
	12.54	158.333
	12.56	127.778
	12.58	133.333
	12.6	130.556
	12.62	150
	12.64	116.667
	12.66	155.556
	12.68	202.778
	12.7	158.333
	12.72	155.556
	12.74	111.111
	12.76	130.556
	12.78	136.111
	12.8	136.111
	12.82	163.889
	12.84	122.222
	12.86	122.222
	12.88	100
	12.9	111.111
	12.92	133.333
	12.94	105.556
	12.96	130.556
	12.98	119.444
	13	144.444
	13.02	127.778
	13.04	108.333
	13.06	111.111
	13.08	105.556
	13.1	80.5557
	13.12	122.222
	13.14	130.556
	13.16	141.667
	13.18	75
	13.2	86.111
	13.22	100
	13.24	80.5557
	13.26	133.333
	13.28	122.222
	13.3	83.3333
	13.32	105.556
	13.34	122.222
	13.36	94.4443
	13.38	86.111
	13.4	111.111
	13.42	86.111
	13.44	113.889
	13.46	108.333
	13.48	119.444
	13.5	105.556
	13.52	125
	13.54	91.6667
	13.56	144.444
	13.58	113.889
	13.6	94.4443
	13.62	94.4443
	13.64	102.778
	13.66	91.6667
	13.68	97.2223
	13.7	75
	13.72	125
	13.74	94.4443
	13.76	113.889
	13.78	108.333
	13.8	127.778
	13.82	72.2223
	13.84	105.556
	13.86	102.778
	13.88	100
	13.9	100
	13.92	111.111
	13.94	97.2223
	13.96	119.444
	13.98	105.556
	14	83.3333
	14.02	105.556
	14.04	97.2223
	14.06	100
	14.08	102.778
	14.1	91.6667
	14.12	100
	14.14	105.556
	14.16	97.2223
	14.18	97.2223
	14.2	88.889
	14.22	94.4443
	14.24	119.444
	14.26	111.111
	14.28	72.2223
	14.3	102.778
	14.32	102.778
	14.34	77.7777
	14.36	105.556
	14.38	83.3333
	14.4	116.667
	14.42	88.889
	14.44	102.778
	14.46	130.556
	14.48	113.889
	14.5	83.3333
	14.52	52.7777
	14.54	100
	14.56	94.4443
	14.58	108.333
	14.6	125
	14.62	86.111
	14.64	108.333
	14.66	83.3333
	14.68	100
	14.7	130.556
	14.72	147.222
	14.74	108.333
	14.76	102.778
	14.78	122.222
	14.8	102.778
	14.82	100
	14.84	105.556
	14.86	105.556
	14.88	80.5557
	14.9	127.778
	14.92	91.6667
	14.94	122.222
	14.96	91.6667
	14.98	88.889
	15	97.2223
	15.02	94.4443
	15.04	105.556
	15.06	88.889
	15.08	75
	15.1	75
	15.12	91.6667
	15.14	94.4443
	15.16	105.556
	15.18	94.4443
	15.2	100
	15.22	83.3333
	15.24	88.889
	15.26	80.5557
	15.28	91.6667
	15.3	86.111
	15.32	91.6667
	15.34	58.3333
	15.36	113.889
	15.38	102.778
	15.4	80.5557
	15.42	72.2223
	15.44	83.3333
	15.46	116.667
	15.48	86.111
	15.5	119.444
	15.52	105.556
	15.54	91.6667
	15.56	69.4443
	15.58	97.2223
	15.6	86.111
	15.62	119.444
	15.64	113.889
	15.66	77.7777
	15.68	105.556
	15.7	127.778
	15.72	91.6667
	15.74	61.111
	15.76	80.5557
	15.78	108.333
	15.8	75
	15.82	94.4443
	15.84	108.333
	15.86	91.6667
	15.88	122.222
	15.9	77.7777
	15.92	80.5557
	15.94	80.5557
	15.96	97.2223
	15.98	105.556
	16	105.556
	16.02	100
	16.04	100
	16.06	111.111
	16.08	127.778
	16.1	111.111
	16.12	97.2223
	16.14	94.4443
	16.16	105.556
	16.18	122.222
	16.2	91.6667
	16.22	80.5557
	16.24	105.556
	16.26	86.111
	16.28	77.7777
	16.3	136.111
	16.32	94.4443
	16.34	88.889
	16.36	102.778
	16.38	113.889
	16.4	105.556
	16.42	97.2223
	16.44	83.3333
	16.46	77.7777
	16.48	102.778
	16.5	102.778
	16.52	97.2223
	16.54	88.889
	16.56	102.778
	16.58	75
	16.6	122.222
	16.62	94.4443
	16.64	127.778
	16.66	91.6667
	16.68	91.6667
	16.7	108.333
	16.72	94.4443
	16.74	97.2223
	16.76	108.333
	16.78	105.556
	16.8	97.2223
	16.82	61.111
	16.84	77.7777
	16.86	113.889
	16.88	94.4443
	16.9	102.778
	16.92	105.556
	16.94	94.4443
	16.96	113.889
	16.98	94.4443
	17	105.556
	17.02	119.444
	17.04	94.4443
	17.06	69.4443
	17.08	77.7777
	17.1	102.778
	17.12	100
	17.14	113.889
	17.16	125
	17.18	105.556
	17.2	113.889
	17.22	116.667
	17.24	86.111
	17.26	113.889
	17.28	72.2223
	17.3	80.5557
	17.32	91.6667
	17.34	86.111
	17.36	102.778
	17.38	111.111
	17.4	91.6667
	17.42	88.889
	17.44	88.889
	17.46	122.222
	17.48	94.4443
	17.5	94.4443
	17.52	97.2223
	17.54	113.889
	17.56	111.111
	17.58	111.111
	17.6	88.889
	17.62	80.5557
	17.64	102.778
	17.66	97.2223
	17.68	116.667
	17.7	113.889
	17.72	122.222
	17.74	116.667
	17.76	119.444
	17.78	127.778
	17.8	113.889
	17.82	102.778
	17.84	83.3333
	17.86	91.6667
	17.88	113.889
	17.9	111.111
	17.92	77.7777
	17.94	75
	17.96	77.7777
	17.98	108.333
	18	77.7777
	18.02	102.778
	18.04	113.889
	18.06	105.556
	18.08	94.4443
	18.1	97.2223
	18.12	91.6667
	18.14	100
	18.16	94.4443
	18.18	91.6667
	18.2	111.111
	18.22	116.667
	18.24	88.889
	18.26	86.111
	18.28	108.333
	18.3	86.111
	18.32	97.2223
	18.34	97.2223
	18.36	102.778
	18.38	102.778
	18.4	105.556
	18.42	100
	18.44	105.556
	18.46	91.6667
	18.48	88.889
	18.5	113.889
	18.52	113.889
	18.54	102.778
	18.56	113.889
	18.58	111.111
	18.6	72.2223
	18.62	88.889
	18.64	127.778
	18.66	94.4443
	18.68	100
	18.7	80.5557
	18.72	133.333
	18.74	130.556
	18.76	116.667
	18.78	102.778
	18.8	105.556
	18.82	108.333
	18.84	80.5557
	18.86	108.333
	18.88	100
	18.9	127.778
	18.92	144.444
	18.94	80.5557
	18.96	88.889
	18.98	83.3333
	19	119.444
	19.02	88.889
	19.04	91.6667
	19.06	122.222
	19.08	105.556
	19.1	83.3333
	19.12	77.7777
	19.14	97.2223
	19.16	105.556
	19.18	119.444
	19.2	111.111
	19.22	94.4443
	19.24	127.778
	19.26	102.778
	19.28	127.778
	19.3	91.6667
	19.32	102.778
	19.34	94.4443
	19.36	111.111
	19.38	119.444
	19.4	105.556
	19.42	122.222
	19.44	111.111
	19.46	77.7777
	19.48	63.889
	19.5	136.111
	19.52	88.889
	19.54	97.2223
	19.56	141.667
	19.58	83.3333
	19.6	77.7777
	19.62	119.444
	19.64	119.444
	19.66	75
	19.68	122.222
	19.7	111.111
	19.72	127.778
	19.74	108.333
	19.76	88.889
	19.78	94.4443
	19.8	116.667
	19.82	125
	19.84	127.778
	19.86	108.333
	19.88	83.3333
	19.9	69.4443
	19.92	100
	19.94	116.667
	19.96	113.889
	19.98	86.111
	20	119.444
	20.02	91.6667
	20.04	94.4443
	20.06	122.222
	20.08	105.556
	20.1	111.111
	20.12	122.222
	20.14	122.222
	20.16	108.333
	20.18	94.4443
	20.2	97.2223
	20.22	125
	20.24	111.111
	20.26	97.2223
	20.28	83.3333
	20.3	86.111
	20.32	91.6667
	20.34	100
	20.36	100
	20.38	86.111
	20.4	111.111
	20.42	100
	20.44	108.333
	20.46	136.111
	20.48	116.667
	20.5	100
	20.52	102.778
	20.54	105.556
	20.56	94.4443
	20.58	91.6667
	20.6	144.444
	20.62	94.4443
	20.64	105.556
	20.66	119.444
	20.68	102.778
	20.7	88.889
	20.72	108.333
	20.74	113.889
	20.76	122.222
	20.78	119.444
	20.8	133.333
	20.82	119.444
	20.84	72.2223
	20.86	83.3333
	20.88	144.444
	20.9	83.3333
	20.92	122.222
	20.94	111.111
	20.96	158.333
	20.98	91.6667
	21	130.556
	21.02	108.333
	21.04	122.222
	21.06	105.556
	21.08	108.333
	21.1	119.444
	21.12	122.222
	21.14	127.778
	21.16	116.667
	21.18	138.889
	21.2	133.333
	21.22	113.889
	21.24	130.556
	21.26	152.778
	21.28	100
	21.3	91.6667
	21.32	116.667
	21.34	119.444
	21.36	116.667
	21.38	108.333
	21.4	102.778
	21.42	122.222
	21.44	122.222
	21.46	122.222
	21.48	100
	21.5	127.778
	21.52	86.111
	21.54	94.4443
	21.56	91.6667
	21.58	119.444
	21.6	130.556
	21.62	102.778
	21.64	72.2223
	21.66	125
	21.68	141.667
	21.7	108.333
	21.72	94.4443
	21.74	147.222
	21.76	166.667
	21.78	111.111
	21.8	111.111
	21.82	125
	21.84	111.111
	21.86	169.444
	21.88	141.667
	21.9	122.222
	21.92	100
	21.94	108.333
	21.96	83.3333
	21.98	116.667
	22	113.889
	22.02	108.333
	22.04	100
	22.06	122.222
	22.08	111.111
	22.1	111.111
	22.12	116.667
	22.14	100
	22.16	125
	22.18	122.222
	22.2	102.778
	22.22	141.667
	22.24	108.333
	22.26	138.889
	22.28	113.889
	22.3	116.667
	22.32	133.333
	22.34	138.889
	22.36	105.556
	22.38	125
	22.4	150
	22.42	130.556
	22.44	136.111
	22.46	144.444
	22.48	155.556
	22.5	133.333
	22.52	136.111
	22.54	150
	22.56	127.778
	22.58	127.778
	22.6	91.6667
	22.62	108.333
	22.64	133.333
	22.66	163.889
	22.68	152.778
	22.7	158.333
	22.72	144.444
	22.74	163.889
	22.76	150
	22.78	194.444
	22.8	152.778
	22.82	130.556
	22.84	144.444
	22.86	161.111
	22.88	138.889
	22.9	163.889
	22.92	127.778
	22.94	150
	22.96	152.778
	22.98	177.778
	23	136.111
	23.02	202.778
	23.04	144.444
	23.06	166.667
	23.08	172.222
	23.1	152.778
	23.12	197.222
	23.14	225
	23.16	191.667
	23.18	166.667
	23.2	183.333
	23.22	158.333
	23.24	197.222
	23.26	222.222
	23.28	186.111
	23.3	213.889
	23.32	169.444
	23.34	222.222
	23.36	208.333
	23.38	236.111
	23.4	205.556
	23.42	227.778
	23.44	236.111
	23.46	205.556
	23.48	194.444
	23.5	219.444
	23.52	233.333
	23.54	211.111
	23.56	269.444
	23.58	213.889
	23.6	208.333
	23.62	202.778
	23.64	238.889
	23.66	227.778
	23.68	202.778
	23.7	241.667
	23.72	222.222
	23.74	252.778
	23.76	197.222
	23.78	194.444
	23.8	222.222
	23.82	172.222
	23.84	241.667
	23.86	200
	23.88	233.333
	23.9	208.333
	23.92	200
	23.94	205.556
	23.96	175
	23.98	216.667
	24	205.556
	24.02	177.778
	24.04	200
	24.06	225
	24.08	133.333
	24.1	183.333
	24.12	222.222
	24.14	175
	24.16	166.667
	24.18	152.778
	24.2	161.111
	24.22	141.667
	24.24	186.111
	24.26	141.667
	24.28	133.333
	24.3	180.556
	24.32	166.667
	24.34	116.667
	24.36	141.667
	24.38	166.667
	24.4	113.889
	24.42	163.889
	24.44	127.778
	24.46	127.778
	24.48	133.333
	24.5	150
	24.52	113.889
	24.54	155.556
	24.56	136.111
	24.58	141.667
	24.6	125
	24.62	86.111
	24.64	133.333
	24.66	125
	24.68	138.889
	24.7	122.222
	24.72	138.889
	24.74	141.667
	24.76	122.222
	24.78	125
	24.8	133.333
	24.82	111.111
	24.84	119.444
	24.86	116.667
	24.88	116.667
	24.9	127.778
	24.92	113.889
	24.94	80.5557
	24.96	100
	24.98	125
	25	105.556
	25.02	116.667
	25.04	119.444
	25.06	88.889
	25.08	108.333
	25.1	119.444
	25.12	111.111
	25.14	108.333
	25.16	127.778
	25.18	136.111
	25.2	122.222
	25.22	91.6667
	25.24	127.778
	25.26	119.444
	25.28	102.778
	25.3	116.667
	25.32	125
	25.34	133.333
	25.36	105.556
	25.38	141.667
	25.4	102.778
	25.42	80.5557
	25.44	102.778
	25.46	105.556
	25.48	97.2223
	25.5	91.6667
	25.52	80.5557
	25.54	91.6667
	25.56	94.4443
	25.58	108.333
	25.6	100
	25.62	113.889
	25.64	108.333
	25.66	108.333
	25.68	111.111
	25.7	111.111
	25.72	127.778
	25.74	102.778
	25.76	88.889
	25.78	94.4443
	25.8	75
	25.82	86.111
	25.84	75
	25.86	88.889
	25.88	144.444
	25.9	80.5557
	25.92	88.889
	25.94	108.333
	25.96	138.889
	25.98	88.889
	26	116.667
	26.02	111.111
	26.04	111.111
	26.06	91.6667
	26.08	105.556
	26.1	47.2223
	26.12	119.444
	26.14	83.3333
	26.16	97.2223
	26.18	127.778
	26.2	86.111
	26.22	91.6667
	26.24	122.222
	26.26	77.7777
	26.28	86.111
	26.3	127.778
	26.32	113.889
	26.34	105.556
	26.36	97.2223
	26.38	102.778
	26.4	100
	26.42	86.111
	26.44	122.222
	26.46	111.111
	26.48	141.667
	26.5	116.667
	26.52	102.778
	26.54	113.889
	26.56	88.889
	26.58	58.3333
	26.6	86.111
	26.62	105.556
	26.64	100
	26.66	77.7777
	26.68	111.111
	26.7	111.111
	26.72	102.778
	26.74	91.6667
	26.76	113.889
	26.78	100
	26.8	86.111
	26.82	102.778
	26.84	88.889
	26.86	94.4443
	26.88	97.2223
	26.9	75
	26.92	100
	26.94	75
	26.96	88.889
	26.98	91.6667
	27	75
	27.02	91.6667
	27.04	69.4443
	27.06	77.7777
	27.08	83.3333
	27.1	86.111
	27.12	91.6667
	27.14	94.4443
	27.16	97.2223
	27.18	72.2223
	27.2	61.111
	27.22	97.2223
	27.24	83.3333
	27.26	111.111
	27.28	88.889
	27.3	116.667
	27.32	94.4443
	27.34	75
	27.36	83.3333
	27.38	80.5557
	27.4	75
	27.42	102.778
	27.44	72.2223
	27.46	136.111
	27.48	86.111
	27.5	100
	27.52	83.3333
	27.54	80.5557
	27.56	72.2223
	27.58	116.667
	27.6	88.889
	27.62	113.889
	27.64	100
	27.66	91.6667
	27.68	102.778
	27.7	97.2223
	27.72	72.2223
	27.74	80.5557
	27.76	80.5557
	27.78	69.4443
	27.8	80.5557
	27.82	125
	27.84	94.4443
	27.86	72.2223
	27.88	116.667
	27.9	97.2223
	27.92	69.4443
	27.94	66.6667
	27.96	72.2223
	27.98	86.111
	28	75
	28.02	75
	28.04	91.6667
	28.06	83.3333
	28.08	102.778
	28.1	105.556
	28.12	88.889
	28.14	94.4443
	28.16	97.2223
	28.18	100
	28.2	72.2223
	28.22	94.4443
	28.24	61.111
	28.26	86.111
	28.28	102.778
	28.3	86.111
	28.32	100
	28.34	94.4443
	28.36	100
	28.38	75
	28.4	63.889
	28.42	102.778
	28.44	80.5557
	28.46	72.2223
	28.48	77.7777
	28.5	86.111
	28.52	69.4443
	28.54	77.7777
	28.56	97.2223
	28.58	102.778
	28.6	75
	28.62	69.4443
	28.64	75
	28.66	91.6667
	28.68	88.889
	28.7	77.7777
	28.72	83.3333
	28.74	75
	28.76	97.2223
	28.78	91.6667
	28.8	94.4443
	28.82	69.4443
	28.84	88.889
	28.86	94.4443
	28.88	83.3333
	28.9	77.7777
	28.92	80.5557
	28.94	102.778
	28.96	80.5557
	28.98	86.111
	29	83.3333
	29.02	88.889
	29.04	100
	29.06	113.889
	29.08	102.778
	29.1	97.2223
	29.12	72.2223
	29.14	94.4443
	29.16	94.4443
	29.18	102.778
	29.2	77.7777
	29.22	75
	29.24	77.7777
	29.26	72.2223
	29.28	77.7777
	29.3	72.2223
	29.32	63.889
	29.34	88.889
	29.36	91.6667
	29.38	75
	29.4	100
	29.42	83.3333
	29.44	83.3333
	29.46	75
	29.48	94.4443
	29.5	72.2223
	29.52	77.7777
	29.54	75
	29.56	105.556
	29.58	105.556
	29.6	94.4443
	29.62	75
	29.64	94.4443
	29.66	77.7777
	29.68	66.6667
	29.7	88.889
	29.72	108.333
	29.74	91.6667
	29.76	100
	29.78	91.6667
	29.8	80.5557
	29.82	77.7777
	29.84	83.3333
	29.86	83.3333
	29.88	83.3333
	29.9	66.6667
	29.92	108.333
	29.94	97.2223
	29.96	86.111
	29.98	88.889
	30	77.7777
	30.02	80.5557
	30.04	91.6667
	30.06	80.5557
	30.08	77.7777
	30.1	58.3333
	30.12	72.2223
	30.14	83.3333
	30.16	94.4443
	30.18	100
	30.2	63.889
	30.22	83.3333
	30.24	75
	30.26	91.6667
	30.28	80.5557
	30.3	72.2223
	30.32	83.3333
	30.34	83.3333
	30.36	102.778
	30.38	127.778
	30.4	69.4443
	30.42	86.111
	30.44	75
	30.46	91.6667
	30.48	77.7777
	30.5	138.889
	30.52	94.4443
	30.54	105.556
	30.56	63.889
	30.58	72.2223
	30.6	69.4443
	30.62	102.778
	30.64	52.7777
	30.66	83.3333
	30.68	66.6667
	30.7	55.5557
	30.72	102.778
	30.74	80.5557
	30.76	91.6667
	30.78	75
	30.8	69.4443
	30.82	33.3333
	30.84	83.3333
	30.86	102.778
	30.88	105.556
	30.9	111.111
	30.92	50
	30.94	94.4443
	30.96	63.889
	30.98	80.5557
	31	100
	31.02	58.3333
	31.04	100
	31.06	91.6667
	31.08	61.111
	31.1	58.3333
	31.12	83.3333
	31.14	97.2223
	31.16	88.889
	31.18	100
	31.2	77.7777
	31.22	80.5557
	31.24	91.6667
	31.26	91.6667
	31.28	63.889
	31.3	69.4443
	31.32	88.889
	31.34	100
	31.36	108.333
	31.38	61.111
	31.4	66.6667
	31.42	75
	31.44	91.6667
	31.46	75
	31.48	102.778
	31.5	111.111
	31.52	100
	31.54	75
	31.56	72.2223
	31.58	63.889
	31.6	55.5557
	31.62	94.4443
	31.64	86.111
	31.66	97.2223
	31.68	102.778
	31.7	69.4443
	31.72	63.889
	31.74	61.111
	31.76	86.111
	31.78	108.333
	31.8	111.111
	31.82	66.6667
	31.84	55.5557
	31.86	75
	31.88	105.556
	31.9	58.3333
	31.92	88.889
	31.94	91.6667
	31.96	77.7777
	31.98	63.889
	32	97.2223
	32.02	80.5557
	32.04	100
	32.06	66.6667
	32.08	86.111
	32.1	108.333
	32.12	91.6667
	32.14	88.889
	32.16	77.7777
	32.18	72.2223
	32.2	55.5557
	32.22	69.4443
	32.24	80.5557
	32.26	94.4443
	32.28	100
	32.3	69.4443
	32.32	58.3333
	32.34	86.111
	32.36	72.2223
	32.38	72.2223
	32.4	72.2223
	32.42	108.333
	32.44	97.2223
	32.46	83.3333
	32.48	66.6667
	32.5	72.2223
	32.52	97.2223
	32.54	75
	32.56	75
	32.58	108.333
	32.6	102.778
	32.62	80.5557
	32.64	69.4443
	32.66	100
	32.68	80.5557
	32.7	88.889
	32.72	72.2223
	32.74	69.4443
	32.76	50
	32.78	55.5557
	32.8	58.3333
	32.82	102.778
	32.84	100
	32.86	91.6667
	32.88	72.2223
	32.9	88.889
	32.92	66.6667
	32.94	86.111
	32.96	86.111
	32.98	80.5557
	33	86.111
	33.02	61.111
	33.04	66.6667
	33.06	105.556
	33.08	69.4443
	33.1	80.5557
	33.12	50
	33.14	111.111
	33.16	61.111
	33.18	83.3333
	33.2	94.4443
	33.22	66.6667
	33.24	72.2223
	33.26	88.889
	33.28	72.2223
	33.3	80.5557
	33.32	97.2223
	33.34	80.5557
	33.36	66.6667
	33.38	72.2223
	33.4	55.5557
	33.42	69.4443
	33.44	94.4443
	33.46	102.778
	33.48	52.7777
	33.5	83.3333
	33.52	58.3333
	33.54	63.889
	33.56	80.5557
	33.58	63.889
	33.6	61.111
	33.62	63.889
	33.64	61.111
	33.66	80.5557
	33.68	75
	33.7	63.889
	33.72	83.3333
	33.74	63.889
	33.76	75
	33.78	91.6667
	33.8	72.2223
	33.82	83.3333
	33.84	83.3333
	33.86	72.2223
	33.88	86.111
	33.9	63.889
	33.92	72.2223
	33.94	66.6667
	33.96	77.7777
	33.98	69.4443
	34	66.6667
	34.02	50
	34.04	86.111
	34.06	75
	34.08	75
	34.1	102.778
	34.12	77.7777
	34.14	97.2223
	34.16	75
	34.18	75
	34.2	58.3333
	34.22	58.3333
	34.24	91.6667
	34.26	61.111
	34.28	69.4443
	34.3	75
	34.32	111.111
	34.34	100
	34.36	80.5557
	34.38	55.5557
	34.4	75
	34.42	63.889
	34.44	69.4443
	34.46	94.4443
	34.48	63.889
	34.5	91.6667
	34.52	127.778
	34.54	97.2223
	34.56	72.2223
	34.58	88.889
	34.6	69.4443
	34.62	83.3333
	34.64	108.333
	34.66	55.5557
	34.68	69.4443
	34.7	72.2223
	34.72	91.6667
	34.74	94.4443
	34.76	61.111
	34.78	63.889
	34.8	91.6667
	34.82	77.7777
	34.84	52.7777
	34.86	102.778
	34.88	75
	34.9	80.5557
	34.92	58.3333
	34.94	91.6667
	34.96	86.111
	34.98	69.4443
	35	66.6667
	35.02	80.5557
	35.04	69.4443
	35.06	77.7777
	35.08	58.3333
	35.1	50
	35.12	86.111
	35.14	91.6667
	35.16	75
	35.18	63.889
	35.2	61.111
	35.22	75
	35.24	102.778
	35.26	69.4443
	35.28	72.2223
	35.3	69.4443
	35.32	80.5557
	35.34	63.889
	35.36	47.2223
	35.38	80.5557
	35.4	83.3333
	35.42	77.7777
	35.44	63.889
	35.46	69.4443
	35.48	91.6667
	35.5	80.5557
	35.52	75
	35.54	75
	35.56	111.111
	35.58	63.889
	35.6	75
	35.62	61.111
	35.64	66.6667
	35.66	88.889
	35.68	63.889
	35.7	55.5557
	35.72	72.2223
	35.74	108.333
	35.76	52.7777
	35.78	47.2223
	35.8	80.5557
	35.82	55.5557
	35.84	86.111
	35.86	58.3333
	35.88	58.3333
	35.9	83.3333
	35.92	55.5557
	35.94	88.889
	35.96	72.2223
	35.98	63.889
	36	86.111
	36.02	75
	36.04	75
	36.06	66.6667
	36.08	119.444
	36.1	80.5557
	36.12	61.111
	36.14	61.111
	36.16	52.7777
	36.18	58.3333
	36.2	55.5557
	36.22	83.3333
	36.24	80.5557
	36.26	69.4443
	36.28	83.3333
	36.3	77.7777
	36.32	63.889
	36.34	66.6667
	36.36	88.889
	36.38	97.2223
	36.4	41.6667
	36.42	75
	36.44	72.2223
	36.46	83.3333
	36.48	77.7777
	36.5	77.7777
	36.52	55.5557
	36.54	83.3333
	36.56	86.111
	36.58	69.4443
	36.6	58.3333
	36.62	77.7777
	36.64	125
	36.66	63.889
	36.68	52.7777
	36.7	72.2223
	36.72	77.7777
	36.74	69.4443
	36.76	55.5557
	36.78	75
	36.8	80.5557
	36.82	69.4443
	36.84	69.4443
	36.86	97.2223
	36.88	55.5557
	36.9	69.4443
	36.92	63.889
	36.94	47.2223
	36.96	94.4443
	36.98	47.2223
	37	77.7777
	37.02	77.7777
	37.04	58.3333
	37.06	72.2223
	37.08	75
	37.1	52.7777
	37.12	77.7777
	37.14	72.2223
	37.16	80.5557
	37.18	52.7777
	37.2	77.7777
	37.22	72.2223
	37.24	75
	37.26	61.111
	37.28	47.2223
	37.3	83.3333
	37.32	80.5557
	37.34	75
	37.36	66.6667
	37.38	102.778
	37.4	80.5557
	37.42	72.2223
	37.44	63.889
	37.46	100
	37.48	63.889
	37.5	102.778
	37.52	50
	37.54	36.111
	37.56	63.889
	37.58	75
	37.6	44.4443
	37.62	52.7777
	37.64	80.5557
	37.66	69.4443
	37.68	61.111
	37.7	72.2223
	37.72	77.7777
	37.74	61.111
	37.76	66.6667
	37.78	44.4443
	37.8	77.7777
	37.82	75
	37.84	66.6667
	37.86	47.2223
	37.88	63.889
	37.9	66.6667
	37.92	80.5557
	37.94	52.7777
	37.96	52.7777
	37.98	63.889
	38	58.3333
	38.02	86.111
	38.04	77.7777
	38.06	80.5557
	38.08	66.6667
	38.1	72.2223
	38.12	80.5557
	38.14	52.7777
	38.16	72.2223
	38.18	58.3333
	38.2	58.3333
	38.22	77.7777
	38.24	55.5557
	38.26	97.2223
	38.28	86.111
	38.3	58.3333
	38.32	80.5557
	38.34	77.7777
	38.36	75
	38.38	75
	38.4	86.111
	38.42	86.111
	38.44	77.7777
	38.46	58.3333
	38.48	72.2223
	38.5	50
	38.52	83.3333
	38.54	75
	38.56	88.889
	38.58	80.5557
	38.6	63.889
	38.62	63.889
	38.64	63.889
	38.66	50
	38.68	86.111
	38.7	66.6667
	38.72	75
	38.74	58.3333
	38.76	69.4443
	38.78	72.2223
	38.8	80.5557
	38.82	75
	38.84	52.7777
	38.86	80.5557
	38.88	63.889
	38.9	83.3333
	38.92	33.3333
	38.94	69.4443
	38.96	80.5557
	38.98	44.4443
	39	58.3333
	39.02	52.7777
	39.04	75
	39.06	80.5557
	39.08	63.889
	39.1	72.2223
	39.12	55.5557
	39.14	69.4443
	39.16	72.2223
	39.18	52.7777
	39.2	38.889
	39.22	61.111
	39.24	58.3333
	39.26	75
	39.28	61.111
	39.3	72.2223
	39.32	75
	39.34	52.7777
	39.36	69.4443
	39.38	72.2223
	39.4	83.3333
	39.42	72.2223
	39.44	91.6667
	39.46	83.3333
	39.48	72.2223
	39.5	55.5557
	39.52	55.5557
	39.54	88.889
	39.56	66.6667
	39.58	44.4443
	39.6	66.6667
	39.62	55.5557
	39.64	63.889
	39.66	69.4443
	39.68	58.3333
	39.7	77.7777
	39.72	86.111
	39.74	77.7777
	39.76	66.6667
	39.78	91.6667
	39.8	30.5556
	39.82	50
	39.84	33.3333
	39.86	80.5557
	39.88	69.4443
	39.9	47.2223
	39.92	69.4443
	39.94	52.7777
	39.96	52.7777
	39.98	86.111
	40	66.6667
	40.02	61.111
	40.04	47.2223
	40.06	55.5557
	40.08	41.6667
	40.1	50
	40.12	69.4443
	40.14	52.7777
	40.16	72.2223
	40.18	75
	40.2	69.4443
	40.22	69.4443
	40.24	80.5557
	40.26	58.3333
	40.28	61.111
	40.3	69.4443
	40.32	47.2223
	40.34	86.111
	40.36	69.4443
	40.38	61.111
	40.4	63.889
	40.42	77.7777
	40.44	75
	40.46	72.2223
	40.48	50
	40.5	58.3333
	40.52	80.5557
	40.54	47.2223
	40.56	58.3333
	40.58	58.3333
	40.6	61.111
	40.62	69.4443
	40.64	52.7777
	40.66	72.2223
	40.68	52.7777
	40.7	77.7777
	40.72	80.5557
	40.74	80.5557
	40.76	69.4443
	40.78	61.111
	40.8	41.6667
	40.82	38.889
	40.84	52.7777
	40.86	63.889
	40.88	88.889
	40.9	80.5557
	40.92	75
	40.94	61.111
	40.96	61.111
	40.98	77.7777
	41	63.889
	41.02	69.4443
	41.04	69.4443
	41.06	55.5557
	41.08	91.6667
	41.1	72.2223
	41.12	61.111
	41.14	83.3333
	41.16	86.111
	41.18	61.111
	41.2	80.5557
	41.22	72.2223
	41.24	66.6667
	41.26	72.2223
	41.28	91.6667
	41.3	75
	41.32	66.6667
	41.34	63.889
	41.36	58.3333
	41.38	66.6667
	41.4	69.4443
	41.42	69.4443
	41.44	50
	41.46	69.4443
	41.48	63.889
	41.5	80.5557
	41.52	77.7777
	41.54	69.4443
	41.56	55.5557
	41.58	47.2223
	41.6	38.889
	41.62	63.889
	41.64	69.4443
	41.66	58.3333
	41.68	63.889
	41.7	88.889
	41.72	88.889
	41.74	50
	41.76	52.7777
	41.78	44.4443
	41.8	72.2223
	41.82	58.3333
	41.84	63.889
	41.86	69.4443
	41.88	58.3333
	41.9	72.2223
	41.92	72.2223
	41.94	30.5556
	41.96	72.2223
	41.98	50
	42	38.889
	42.02	47.2223
	42.04	61.111
	42.06	80.5557
	42.08	88.889
	42.1	52.7777
	42.12	69.4443
	42.14	52.7777
	42.16	100
	42.18	80.5557
	42.2	66.6667
	42.22	66.6667
	42.24	69.4443
	42.26	50
	42.28	72.2223
	42.3	63.889
	42.32	72.2223
	42.34	69.4443
	42.36	69.4443
	42.38	77.7777
	42.4	80.5557
	42.42	66.6667
	42.44	72.2223
	42.46	80.5557
	42.48	61.111
	42.5	63.889
	42.52	88.889
	42.54	75
	42.56	100
	42.58	66.6667
	42.6	47.2223
	42.62	52.7777
	42.64	63.889
	42.66	44.4443
	42.68	58.3333
	42.7	69.4443
	42.72	72.2223
	42.74	66.6667
	42.76	94.4443
	42.78	77.7777
	42.8	80.5557
	42.82	58.3333
	42.84	44.4443
	42.86	69.4443
	42.88	63.889
	42.9	55.5557
	42.92	52.7777
	42.94	72.2223
[truncated: 1,103 more rows]

## Sheet: Fig. 2g
Fig. 2g
	wavelength (nm)	Intensity
	400	0.98977
	402	0.98979
	404	0.98872
	406	0.98529
	408	0.97907
	410	0.97367
	412	0.9651
	414	0.96296
	416	0.95584
	418	0.95482
	420	0.95468
	422	0.95222
	424	0.95076
	426	0.94369
	428	0.94526
	430	0.94308
	432	0.94206
	434	0.93248
	436	0.9273
	438	0.9225
	440	0.91997
	442	0.9176
	444	0.90969
	446	0.90385
	448	0.90238
	450	0.90099
	452	0.89355
	454	0.88476
	456	0.88204
	458	0.87765
	460	0.87045
	462	0.86781
	464	0.86464
	466	0.86123
	468	0.85597
	470	0.85119
	472	0.84787
	474	0.84207
	476	0.83933
	478	0.83302
	480	0.82603
	482	0.82333
	484	0.82416
	486	0.82696
	488	0.82595
	490	0.82748
	492	0.8299
	494	0.83163
	496	0.83326
	498	0.83168
	500	0.83066
	502	0.82824
	504	0.82809
	506	0.8251
	508	0.82408
	510	0.82202
	512	0.82235
	514	0.81955
	516	0.81873
	518	0.81742
	520	0.81418
	522	0.81256
	524	0.81003
	526	0.80903
	528	0.80574
	530	0.8029
	532	0.79962
	534	0.79421
	536	0.78851
	538	0.78094
	540	0.77351
	542	0.76636
	544	0.76319
	546	0.75887
	548	0.75042
	550	0.74597
	552	0.74115
	554	0.73416
	556	0.73063
	558	0.72558
	560	0.72358
	562	0.72151
	564	0.7158
	566	0.71297
	568	0.71211
	570	0.71226
	572	0.71082
	574	0.7117
	576	0.7115
	578	0.7138
	580	0.71718
	582	0.7212
	584	0.72368
	586	0.72891
	588	0.73499
	590	0.74175
	592	0.74775
	594	0.75395
	596	0.76029
	598	0.76304
	600	0.76586
	602	0.76782
	604	0.77142
	606	0.7729
	608	0.77338
	610	0.77539
	612	0.77657
	614	0.77516
	616	0.77469
	618	0.77435
	620	0.77423
	622	0.77382
	624	0.77144
	626	0.77091
	628	0.77262
	630	0.7732
	632	0.77362
	634	0.77508
	636	0.77546
	638	0.77821
	640	0.78408
	642	0.78755
	644	0.78896
	646	0.7908
	648	0.79079
	650	0.78758
	652	0.78737
	654	0.78472
	656	0.78096
	658	0.7762
	660	0.76977
	662	0.76042
	664	0.74817
	666	0.73649
	668	0.719
	670	0.69362
	672	0.66852
	674	0.64152
	676	0.6128
	678	0.58088
	680	0.55058
	682	0.52103
	684	0.49409
	686	0.46499
	688	0.43998
	690	0.41762
	692	0.39846
	694	0.37976
	696	0.36437
	698	0.34762
	700	0.33332
	702	0.32079
	704	0.3088
	706	0.29642
	708	0.28414
	710	0.27334
	712	0.26411
	714	0.25815
	716	0.25019
	718	0.2439
	720	0.23925
	722	0.23208
	724	0.2265
	726	0.22056
	728	0.21452
	730	0.20886
	732	0.20298
	734	0.19703
	736	0.19153
	738	0.18564
	740	0.18023
	742	0.1748
	744	0.16923
	746	0.16383
	748	0.15798
	750	0.15265
	752	0.1474
	754	0.14206
	756	0.13742
	758	0.13357
	760	0.12992
	762	0.12574
	764	0.12171
	766	0.11821
	768	0.11518
	770	0.11153
	772	0.10843
	774	0.10606
	776	0.10398
	778	0.10198
	780	0.10046
	782	0.09844
	784	0.09742
	786	0.09596
	788	0.09455
	790	0.09315
	792	0.09167
	794	0.0905
	796	0.08925
	798	0.08844
	800	0.0875
	802	0.08701
	804	0.08702
	806	0.08713
	808	0.08678
	810	0.08628
	812	0.08604
	814	0.0851
	816	0.08493
	818	0.08458
	820	0.08486
	822	0.08475
	824	0.08458
	826	0.10787
	828	0.12506
	830	0.1124
	832	0.12188
	834	0.13921
	836	0.16503
	838	0.13467
	840	0.10311
	842	0.15221
	844	0.13385
	846	0.11889
	848	0.09945
	850	0.06358
	852	0.08354
	854	0.06909
	856	0.06508
	858	0.03949
	860	0.08272
	862	0.08273
	864	0.04935
	866	0.0771
	868	0.09168
	870	0.09467
	872	0.0915
	874	0.12169
	876	0.11716
	878	0.11846
	880	0.1151
	882	0.11931
	884	0.09365
	886	0.09356
	888	0.09939
	890	0.1054
	892	0.10345
	894	0.10657
	896	0.11692
	898	0.11718
	900	0.13214
	902	0.13812
	904	0.13024
	906	0.13481
	908	0.14095
	910	0.12285
	912	0.11889
	914	0.11406
	916	0.11136
	918	0.11658
	920	0.12061
	922	0.12104
	924	0.12123
	926	0.12755
	928	0.1275
	930	0.1274
	932	0.12995
	934	0.12964
	936	0.12948
	938	0.13611
	940	0.13426
	942	0.13356
	944	0.13884
	946	0.15151
	948	0.14672
	950	0.1501
	952	0.15854
	954	0.15836
	956	0.15582
	958	0.15702
	960	0.1632
	962	0.16814
	964	0.17102
	966	0.17276
	968	0.17929
	970	0.1825
	972	0.1863
	974	0.18501
	976	0.19483
	978	0.19962
	980	0.20189
	982	0.20283
	984	0.20959
	986	0.21182
	988	0.21511
	990	0.21378
	992	0.21512
	994	0.21846
	996	0.22065
	998	0.22209
	1000	0.22591
	1002	0.23077
	1004	0.23271
	1006	0.23621
	1008	0.24158
	1010	0.24572
	1012	0.252
	1014	0.25768
	1016	0.26088
	1018	0.26106
	1020	0.26652
	1022	0.26134
	1024	0.26477
	1026	0.27206
	1028	0.2774
	1030	0.28635
	1032	0.29202
	1034	0.2966
	1036	0.30282
	1038	0.3042
	1040	0.30545
	1042	0.30948
	1044	0.31717
	1046	0.32361
	1048	0.32917
	1050	0.33154
	1052	0.33345
	1054	0.33388
	1056	0.33505
	1058	0.33924
	1060	0.34211
	1062	0.34546
	1064	0.35098
	1066	0.36023
	1068	0.36168
	1070	0.36463
	1072	0.3711
	1074	0.37595
	1076	0.38393
	1078	0.3837
	1080	0.38956
	1082	0.39802
	1084	0.3987
	1086	0.39958
	1088	0.40211
	1090	0.40996
	1092	0.41418
	1094	0.42076
	1096	0.42591
	1098	0.43444
	1100	0.4373
	1102	0.43945
	1104	0.44428
	1106	0.44543
	1108	0.44531
	1110	0.44956
	1112	0.45334
	1114	0.45236
	1116	0.45719
	1118	0.45787
	1120	0.45989
	1122	0.4621
	1124	0.4673
	1126	0.47191
	1128	0.47378
	1130	0.47733
	1132	0.47958
	1134	0.48175
	1136	0.48176
	1138	0.48636
	1140	0.48718
	1142	0.49365
	1144	0.49874
	1146	0.50174
	1148	0.50661
	1150	0.51138
	1152	0.51726
	1154	0.51783
	1156	0.51814
	1158	0.52229
	1160	0.51994
	1162	0.51978
	1164	0.52346
	1166	0.52429
	1168	0.52322
	1170	0.52617
	1172	0.53202
	1174	0.53175
	1176	0.53261
	1178	0.53721
	1180	0.54048
	1182	0.54117
	1184	0.54165
	1186	0.54864
	1188	0.54948
	1190	0.55042
	1192	0.553
	1194	0.5534
	1196	0.55424
	1198	0.55063
	1200	0.55525
	1202	0.55728
	1204	0.55934
	1206	0.56059
	1208	0.56316
	1210	0.56457
	1212	0.56124
	1214	0.56401
	1216	0.5648
	1218	0.56759
	1220	0.56882
	1222	0.5677
	1224	0.56857
	1226	0.56996
	1228	0.56764
	1230	0.56681
	1232	0.56584
	1234	0.56639
	1236	0.56548
	1238	0.56745
	1240	0.56879
	1242	0.56925
	1244	0.56891
	1246	0.56939
	1248	0.57026
	1250	0.56931
	1252	0.5716
	1254	0.57204
	1256	0.57214
	1258	0.5735
	1260	0.57661
	1262	0.57533
	1264	0.57735
	1266	0.57817
	1268	0.57456
	1270	0.57698
	1272	0.57854
	1274	0.5787
	1276	0.57605
	1278	0.57853
	1280	0.57881
	1282	0.57551
	1284	0.57526
	1286	0.57706
	1288	0.58086
	1290	0.58218
	1292	0.57933
	1294	0.57921
	1296	0.57951
	1298	0.57786
	1300	0.57345
	1302	0.57362
	1304	0.57158
	1306	0.57055
	1308	0.56865
	1310	0.57189
	1312	0.57189
	1314	0.57415
	1316	0.57386
	1318	0.57564
	1320	0.57485
	1322	0.57607
	1324	0.57467
	1326	0.57454
	1328	0.57026
	1330	0.5709
	1332	0.57083
	1334	0.56977
	1336	0.56596
	1338	0.5642
	1340	0.56441
	1342	0.56439
	1344	0.56616
	1346	0.56379
	1348	0.56718
	1350	0.56847
	1352	0.56861
	1354	0.5689
	1356	0.56912
	1358	0.5715
	1360	0.56759
	1362	0.56774
	1364	0.56723
	1366	0.56623
	1368	0.56551
	1370	0.56585
	1372	0.56246
	1374	0.56362
	1376	0.56362
	1378	0.56465
	1380	0.56386
	1382	0.56275
	1384	0.56426
	1386	0.56589
	1388	0.56604
	1390	0.56641
	1392	0.56612
	1394	0.56831
	1396	0.56319
	1398	0.5592
	1400	0.55726
	1402	0.55996
	1404	0.55965
	1406	0.55847
	1408	0.56229
	1410	0.56587
	1412	0.56544
	1414	0.56179
	1416	0.56251
	1418	0.55832
	1420	0.55521
	1422	0.55498
	1424	0.55465
	1426	0.55302
	1428	0.55631
	1430	0.55971
	1432	0.55968
	1434	0.56017
	1436	0.55549
	1438	0.55635
	1440	0.55875
	1442	0.56152
	1444	0.55679
	1446	0.55674
	1448	0.55781
	1450	0.55542
	1452	0.55351
	1454	0.54966
	1456	0.55355
	1458	0.55269
	1460	0.55452
	1462	0.55331
	1464	0.55703
	1466	0.56051
	1468	0.55963
	1470	0.55667
	1472	0.556
	1474	0.55189
	1476	0.55418
	1478	0.54706
	1480	0.54911
	1482	0.54759
	1484	0.54898
	1486	0.55057
	1488	0.55156
	1490	0.5517
	1492	0.55498
	1494	0.56058
	1496	0.56013
	1498	0.55928
	1500	0.55794
	1502	0.55413
	1504	0.55053
	1506	0.54822
	1508	0.55229
	1510	0.5547
	1512	0.55558
	1514	0.55674
	1516	0.54938
	1518	0.54704
	1520	0.5474
	1522	0.54838
	1524	0.54724
	1526	0.54825
	1528	0.55137
	1530	0.55238
	1532	0.55444
	1534	0.55584
	1536	0.55537
	1538	0.56258
	1540	0.56461
	1542	0.56499
	1544	0.56623
	1546	0.56684
	1548	0.5632
	1550	0.56306
	1552	0.56438
	1554	0.56226
	1556	0.56209
	1558	0.57033
	1560	0.57021
	1562	0.57009
	1564	0.56753
	1566	0.56811
	1568	0.56884
	1570	0.56768
	1572	0.56666
	1574	0.56523
	1576	0.56309
	1578	0.55913
	1580	0.56263
	1582	0.56485
	1584	0.56668
	1586	0.56786
	1588	0.57275
	1590	0.57128
	1592	0.56559
	1594	0.56355
	1596	0.56133
	1598	0.56034
	1600	0.56346
	1602	0.56214
	1604	0.56469
	1606	0.56498
	1608	0.56913
	1610	0.5684
	1612	0.57102
	1614	0.57151
	1616	0.56754
	1618	0.56908
	1620	0.56415
	1622	0.55934
	1624	0.55678
	1626	0.56052
	1628	0.56024
	1630	0.55745
	1632	0.56158
	1634	0.55926
	1636	0.55994
	1638	0.55492
	1640	0.55509
	1642	0.55139
	1644	0.54385
	1646	0.54167
	1648	0.53761
	1650	0.53862
	1652	0.53432
	1654	0.52997
	1656	0.53427
	1658	0.53361
	1660	0.53029
	1662	0.52914
	1664	0.52515
	1666	0.51624
	1668	0.51871
	1670	0.51796
	1672	0.51667
	1674	0.51804
	1676	0.52099
	1678	0.52111
	1680	0.51551
	1682	0.51632
	1684	0.50923
	1686	0.50905
	1688	0.50129
	1690	0.49837
	1692	0.48767
	1694	0.4842
	1696	0.48082
	1698	0.47528
	1700	0.47895
	1702	0.47706
	1704	0.47996
	1706	0.4783
	1708	0.47062
	1710	0.4664
	1712	0.46415
	1714	0.45865
	1716	0.45421
	1718	0.45349
	1720	0.44301
	1722	0.43765
	1724	0.4348
	1726	0.4295
	1728	0.4258
	1730	0.42557
	1732	0.42887
	1734	0.4256
	1736	0.42454
	1738	0.41612
	1740	0.41532
	1742	0.41451
	1744	0.40879
	1746	0.40723
	1748	0.40554
	1750	0.40031
	1752	0.39954
	1754	0.3985
	1756	0.39513
	1758	0.39672
	1760	0.39441
	1762	0.39104
	1764	0.38603
	1766	0.38961
	1768	0.38686
	1770	0.38521
	1772	0.38019
	1774	0.37987
	1776	0.37559
	1778	0.36953
	1780	0.37125
	1782	0.36853
	1784	0.37038
	1786	0.3669
	1788	0.36702
	1790	0.36789
	1792	0.35975
	1794	0.35664
	1796	0.34961
	1798	0.35294
	1800	0.3495
	1802	0.34352
	1804	0.34129
	1806	0.34898
	1808	0.34037
	1810	0.3367
	1812	0.33933
	1814	0.34528
	1816	0.34011
	1818	0.33506
	1820	0.34015
	1822	0.33803
	1824	0.3349
	1826	0.33669
	1828	0.33643
	1830	0.33281
	1832	0.33034
	1834	0.32925
	1836	0.32409
	1838	0.32144
	1840	0.31753
	1842	0.31964
	1844	0.321
	1846	0.3165
	1848	0.31592
	1850	0.31218
	1852	0.30543
	1854	0.29769
	1856	0.2933
	1858	0.28682
	1860	0.28406
	1862	0.28815
	1864	0.28646
	1866	0.28816
	1868	0.29065
	1870	0.29385
	1872	0.29035
	1874	0.29206
	1876	0.29499
	1878	0.29572
	1880	0.29859
	1882	0.29873
	1884	0.2985
	1886	0.29824
	1888	0.29542
	1890	0.29639
	1892	0.29485
	1894	0.29358
	1896	0.30012
	1898	0.30057
	1900	0.2961
	1902	0.29916
	1904	0.29551
	1906	0.29943
	1908	0.28817
	1910	0.30173
	1912	0.29366
	1914	0.28794
	1916	0.29303
	1918	0.29418
	1920	0.29389
	1922	0.29381
	1924	0.29935
	1926	0.30522
	1928	0.30925
	1930	0.31527
	1932	0.30939
	1934	0.3212
	1936	0.31452
	1938	0.32097
	1940	0.3177
	1942	0.32351
	1944	0.31816
	1946	0.31343
	1948	0.30764
	1950	0.30759
	1952	0.31001
	1954	0.31198
	1956	0.32321
	1958	0.31938
	1960	0.3074
	1962	0.29767
	1964	0.3029
	1966	0.29262
	1968	0.29301
	1970	0.3048
	1972	0.30728
	1974	0.32106
	1976	0.31976
	1978	0.31528
	1980	0.30479
	1982	0.30542
	1984	0.3
	1986	0.30593
	1988	0.31195
	1990	0.30597
	1992	0.31714
	1994	0.32272
	1996	0.31469
	1998	0.30457
	2000	0.31451
	2002	0.3189

## Sheet: Fig. 2i
Fig. 2i
	2 Theta (deg.)	Intensity
	3	68
	3.02	56
	3.04	62
	3.06	74
	3.08	54
	3.1	40
	3.12	64
	3.14	74
	3.16	60
	3.18	74
	3.2	64
	3.22	62
	3.24	72
	3.26	62
	3.28	62
	3.3	66
	3.32	50
	3.34	58
	3.36	50
	3.38	60
	3.4	46
	3.42	56
	3.44	54
	3.46	60
	3.48	52
	3.5	48
	3.52	58
	3.54	38
	3.56	62
	3.58	48
	3.6	46
	3.62	40
	3.64	42
	3.66	52
	3.68	52
	3.7	46
	3.72	44
	3.74	54
	3.76	46
	3.78	40
	3.8	50
	3.82	40
	3.84	40
	3.86	36
	3.88	44
	3.9	34
	3.92	44
	3.94	42
	3.96	46
	3.98	48
	4	40
	4.02	36
	4.04	28
	4.06	36
	4.08	34
	4.1	56
	4.12	40
	4.14	44
	4.16	38
	4.18	32
	4.2	38
	4.22	26
	4.24	30
	4.26	34
	4.28	30
	4.3	44
	4.32	24
	4.34	36
	4.36	40
	4.38	38
	4.4	28
	4.42	38
	4.44	32
	4.46	28
	4.48	28
	4.5	34
	4.52	34
	4.54	36
	4.56	24
	4.58	30
	4.6	28
	4.62	34
	4.64	32
	4.66	30
	4.68	38
	4.7	28
	4.72	24
	4.74	26
	4.76	30
	4.78	32
	4.8	30
	4.82	26
	4.84	28
	4.86	36
	4.88	32
	4.9	26
	4.92	24
	4.94	22
	4.96	28
	4.98	30
	5	28
	5.02	24
	5.04	38
	5.06	22
	5.08	18
	5.1	34
	5.12	36
	5.14	32
	5.16	30
	5.18	22
	5.2	28
	5.22	28
	5.24	36
	5.26	42
	5.28	30
	5.3	30
	5.32	22
	5.34	24
	5.36	28
	5.38	18
	5.4	28
	5.42	22
	5.44	28
	5.46	26
	5.48	28
	5.5	22
	5.52	26
	5.54	32
	5.56	22
	5.58	20
	5.6	26
	5.62	16
	5.64	14
	5.66	20
	5.68	24
	5.7	28
	5.72	28
	5.74	22
	5.76	30
	5.78	20
	5.8	14
	5.82	20
	5.84	30
	5.86	30
	5.88	18
	5.9	18
	5.92	22
	5.94	28
	5.96	14
	5.98	20
	6	26
	6.02	28
	6.04	34
	6.06	32
	6.08	20
	6.1	20
	6.12	26
	6.14	18
	6.16	22
	6.18	18
	6.2	20
	6.22	30
	6.24	22
	6.26	18
	6.28	16
	6.3	20
	6.32	24
	6.34	16
	6.36	18
	6.38	18
	6.4	16
	6.42	26
	6.44	22
	6.46	16
	6.48	22
	6.5	20
	6.52	22
	6.54	12
	6.56	20
	6.58	20
	6.6	22
	6.62	18
	6.64	20
	6.66	24
	6.68	14
	6.7	22
	6.72	20
	6.74	22
	6.76	20
	6.78	24
	6.8	18
	6.82	16
	6.84	20
	6.86	22
	6.88	24
	6.9	18
	6.92	20
	6.94	22
	6.96	14
	6.98	18
	7	26
	7.02	14
	7.04	18
	7.06	24
	7.08	20
	7.1	22
	7.12	14
	7.14	18
	7.16	24
	7.18	20
	7.2	20
	7.22	20
	7.24	18
	7.26	20
	7.28	26
	7.3	12
	7.32	20
	7.34	16
	7.36	26
	7.38	14
	7.4	24
	7.42	22
	7.44	16
	7.46	22
	7.48	16
	7.5	18
	7.52	20
	7.54	20
	7.56	12
	7.58	26
	7.6	16
	7.62	16
	7.64	22
	7.66	16
	7.68	16
	7.7	22
	7.72	20
	7.74	16
	7.76	20
	7.78	16
	7.8	16
	7.82	22
	7.84	14
	7.86	18
	7.88	26
	7.9	22
	7.92	16
	7.94	22
	7.96	22
	7.98	16
	8	18
	8.02	14
	8.04	18
	8.06	20
	8.08	18
	8.1	22
	8.12	20
	8.14	16
	8.16	24
	8.18	12
	8.2	18
	8.22	20
	8.24	28
	8.26	18
	8.28	16
	8.3	20
	8.32	14
	8.34	12
	8.36	20
	8.38	20
	8.4	18
	8.42	16
	8.44	24
	8.46	14
	8.48	16
	8.5	16
	8.52	34
	8.54	10
	8.56	20
	8.58	18
	8.6	22
	8.62	22
	8.64	18
	8.66	14
	8.68	18
	8.7	10
	8.72	16
	8.74	16
	8.76	16
	8.78	22
	8.8	12
	8.82	22
	8.84	20
	8.86	26
	8.88	20
	8.9	10
	8.92	20
	8.94	24
	8.96	12
	8.98	16
	9	20
	9.02	18
	9.04	16
	9.06	20
	9.08	20
	9.1	26
	9.12	18
	9.14	16
	9.16	18
	9.18	18
	9.2	10
	9.22	14
	9.24	14
	9.26	18
	9.28	22
	9.3	18
	9.32	12
	9.34	20
	9.36	22
	9.38	20
	9.4	12
	9.42	22
	9.44	26
	9.46	20
	9.48	20
	9.5	12
	9.52	20
	9.54	20
	9.56	22
	9.58	14
	9.6	22
	9.62	20
	9.64	22
	9.66	14
	9.68	22
	9.7	30
	9.72	24
	9.74	28
	9.76	18
	9.78	28
	9.8	26
	9.82	26
	9.84	22
	9.86	38
	9.88	30
	9.9	30
	9.92	20
	9.94	26
	9.96	26
	9.98	28
	10	26
	10.02	22
	10.04	30
	10.06	32
	10.08	24
	10.1	24
	10.12	18
	10.14	30
	10.16	30
	10.18	22
	10.2	30
	10.22	34
	10.24	34
	10.26	32
	10.28	32
	10.3	38
	10.32	32
	10.34	26
	10.36	36
	10.38	38
	10.4	44
	10.42	22
	10.44	32
	10.46	36
	10.48	50
	10.5	40
	10.52	36
	10.54	34
	10.56	26
	10.58	22
	10.6	38
	10.62	32
	10.64	44
	10.66	34
	10.68	38
	10.7	36
	10.72	26
	10.74	36
	10.76	40
	10.78	34
	10.8	32
	10.82	28
	10.84	36
	10.86	38
	10.88	48
	10.9	38
	10.92	30
	10.94	32
	10.96	40
	10.98	38
	11	32
	11.02	44
	11.04	32
	11.06	32
	11.08	40
	11.1	40
	11.12	38
	11.14	30
	11.16	32
	11.18	36
	11.2	30
	11.22	44
	11.24	34
	11.26	40
	11.28	38
	11.3	40
	11.32	46
	11.34	40
	11.36	54
	11.38	40
	11.4	32
	11.42	38
	11.44	24
	11.46	32
	11.48	30
	11.5	34
	11.52	26
	11.54	36
	11.56	30
	11.58	46
	11.6	26
	11.62	34
	11.64	30
	11.66	34
	11.68	44
	11.7	38
	11.72	40
	11.74	32
	11.76	42
	11.78	42
	11.8	32
	11.82	28
	11.84	32
	11.86	34
	11.88	24
	11.9	26
	11.92	34
	11.94	26
	11.96	28
	11.98	26
	12	30
	12.02	50
	12.04	32
	12.06	34
	12.08	28
	12.1	22
	12.12	30
	12.14	34
	12.16	32
	12.18	30
	12.2	36
	12.22	28
	12.24	28
	12.26	32
	12.28	34
	12.3	30
	12.32	42
	12.34	22
	12.36	34
	12.38	36
	12.4	30
	12.42	28
	12.44	24
	12.46	34
	12.48	30
	12.5	20
	12.52	26
	12.54	28
	12.56	24
	12.58	28
	12.6	22
	12.62	30
	12.64	34
	12.66	26
	12.68	28
	12.7	24
	12.72	24
	12.74	30
	12.76	34
	12.78	24
	12.8	32
	12.82	24
	12.84	26
	12.86	24
	12.88	26
	12.9	28
	12.92	20
	12.94	34
	12.96	28
	12.98	28
	13	28
	13.02	20
	13.04	28
	13.06	24
	13.08	34
	13.1	18
	13.12	10
	13.14	20
	13.16	18
	13.18	22
	13.2	26
	13.22	30
	13.24	22
	13.26	18
	13.28	16
	13.3	12
	13.32	22
	13.34	20
	13.36	18
	13.38	22
	13.4	20
	13.42	16
	13.44	24
	13.46	20
	13.48	24
	13.5	18
	13.52	16
	13.54	16
	13.56	20
	13.58	26
	13.6	20
	13.62	18
	13.64	20
	13.66	18
	13.68	24
	13.7	10
	13.72	22
	13.74	22
	13.76	20
	13.78	16
	13.8	22
	13.82	14
	13.84	22
	13.86	14
	13.88	16
	13.9	22
	13.92	18
	13.94	14
	13.96	20
	13.98	22
	14	16
	14.02	22
	14.04	16
	14.06	16
	14.08	12
	14.1	16
	14.12	22
	14.14	16
	14.16	26
	14.18	18
	14.2	16
	14.22	20
	14.24	22
	14.26	18
	14.28	22
	14.3	18
	14.32	16
	14.34	10
	14.36	22
	14.38	14
	14.4	18
	14.42	8
	14.44	12
	14.46	14
	14.48	16
	14.5	10
	14.52	20
	14.54	18
	14.56	14
	14.58	22
	14.6	26
	14.62	12
	14.64	20
	14.66	16
	14.68	24
	14.7	20
	14.72	14
	14.74	4
	14.76	16
	14.78	16
	14.8	14
	14.82	12
	14.84	18
	14.86	18
	14.88	16
	14.9	22
	14.92	12
	14.94	20
	14.96	14
	14.98	12
	15	18
	15.02	18
	15.04	20
	15.06	16
	15.08	10
	15.1	22
	15.12	14
	15.14	16
	15.16	12
	15.18	18
	15.2	28
	15.22	12
	15.24	12
	15.26	16
	15.28	12
	15.3	22
	15.32	16
	15.34	10
	15.36	18
	15.38	24
	15.4	14
	15.42	10
	15.44	20
	15.46	20
	15.48	12
	15.5	14
	15.52	18
	15.54	16
	15.56	10
	15.58	18
	15.6	22
	15.62	16
	15.64	22
	15.66	14
	15.68	18
	15.7	10
	15.72	12
	15.74	14
	15.76	14
	15.78	10
	15.8	20
	15.82	16
	15.84	8
	15.86	18
	15.88	20
	15.9	12
	15.92	16
	15.94	14
	15.96	20
	15.98	20
	16	18
	16.02	16
	16.04	12
	16.06	14
	16.08	20
	16.1	12
	16.12	14
	16.14	8
	16.16	14
	16.18	12
	16.2	10
	16.22	10
	16.24	14
	16.26	10
	16.28	18
	16.3	10
	16.32	12
	16.34	14
	16.36	18
	16.38	14
	16.4	24
	16.42	8
	16.44	16
	16.46	18
	16.48	10
	16.5	12
	16.52	16
	16.54	18
	16.56	10
	16.58	22
	16.6	16
	16.62	18
	16.64	12
	16.66	14
	16.68	18
	16.7	12
	16.72	32
	16.74	16
	16.76	8
	16.78	20
	16.8	20
	16.82	22
	16.84	12
	16.86	24
	16.88	12
	16.9	14
	16.92	18
	16.94	16
	16.96	18
	16.98	14
	17	16
	17.02	16
	17.04	18
	17.06	16
	17.08	10
	17.1	16
	17.12	10
	17.14	8
	17.16	14
	17.18	12
	17.2	12
	17.22	16
	17.24	12
	17.26	14
	17.28	14
	17.3	16
	17.32	14
	17.34	12
	17.36	8
	17.38	16
	17.4	16
	17.42	10
	17.44	16
	17.46	4
	17.48	14
	17.5	10
	17.52	20
	17.54	14
	17.56	16
	17.58	10
	17.6	20
	17.62	10
	17.64	16
	17.66	16
	17.68	20
	17.7	22
	17.72	10
	17.74	18
	17.76	10
	17.78	14
	17.8	18
	17.82	18
	17.84	6
	17.86	16
	17.88	10
	17.9	14
	17.92	12
	17.94	10
	17.96	14
	17.98	20
	18	10
	18.02	12
	18.04	18
	18.06	16
	18.08	14
	18.1	14
	18.12	22
	18.14	12
	18.16	10
	18.18	12
	18.2	10
	18.22	20
	18.24	16
	18.26	10
	18.28	10
	18.3	16
	18.32	14
	18.34	20
	18.36	12
	18.38	14
	18.4	16
	18.42	10
	18.44	16
	18.46	8
	18.48	12
	18.5	20
	18.52	18
	18.54	16
	18.56	8
	18.58	16
	18.6	12
	18.62	16
	18.64	20
	18.66	10
	18.68	16
	18.7	14
	18.72	10
	18.74	12
	18.76	14
	18.78	16
	18.8	22
	18.82	10
	18.84	12
	18.86	20
	18.88	14
	18.9	14
	18.92	20
	18.94	10
	18.96	12
	18.98	10
	19	20
	19.02	10
	19.04	14
	19.06	8
	19.08	22
	19.1	16
	19.12	14
	19.14	14
	19.16	14
	19.18	18
	19.2	22
	19.22	10
	19.24	24
	19.26	10
	19.28	8
	19.3	12
	19.32	12
	19.34	12
	19.36	10
	19.38	16
	19.4	16
	19.42	14
	19.44	18
	19.46	16
	19.48	14
	19.5	8
	19.52	20
	19.54	22
	19.56	12
	19.58	18
	19.6	18
	19.62	14
	19.64	10
	19.66	18
	19.68	8
	19.7	8
	19.72	8
	19.74	10
	19.76	10
	19.78	12
	19.8	12
	19.82	6
	19.84	18
	19.86	10
	19.88	12
	19.9	16
	19.92	18
	19.94	14
	19.96	18
	19.98	16
	20	14
	20.02	6
	20.04	8
	20.06	8
	20.08	14
	20.1	8
	20.12	14
	20.14	16
	20.16	10
	20.18	12
	20.2	10
	20.22	16
	20.24	18
	20.26	22
	20.28	8
	20.3	16
	20.32	20
	20.34	18
	20.36	10
	20.38	12
	20.4	16
	20.42	10
	20.44	16
	20.46	18
	20.48	14
	20.5	18
	20.52	12
	20.54	12
	20.56	14
	20.58	14
	20.6	14
	20.62	10
	20.64	12
	20.66	16
	20.68	20
	20.7	22
	20.72	10
	20.74	18
	20.76	14
	20.78	14
	20.8	18
	20.82	16
	20.84	20
	20.86	18
	20.88	12
	20.9	14
	20.92	20
	20.94	10
	20.96	12
	20.98	16
	21	12
	21.02	20
	21.04	12
	21.06	12
	21.08	18
	21.1	20
	21.12	14
	21.14	22
	21.16	14
	21.18	12
	21.2	16
	21.22	20
	21.24	14
	21.26	12
	21.28	14
	21.3	16
	21.32	16
	21.34	16
	21.36	24
	21.38	8
	21.4	16
	21.42	16
	21.44	18
	21.46	24
	21.48	20
	21.5	20
	21.52	16
	21.54	22
	21.56	22
	21.58	12
	21.6	18
	21.62	16
	21.64	20
	21.66	22
	21.68	16
	21.7	18
	21.72	18
	21.74	26
	21.76	16
	21.78	18
	21.8	12
	21.82	24
	21.84	24
	21.86	16
	21.88	18
	21.9	22
	21.92	22
	21.94	26
	21.96	20
	21.98	18
	22	14
	22.02	20
	22.04	12
	22.06	24
	22.08	20
	22.1	16
	22.12	28
	22.14	18
	22.16	24
	22.18	18
	22.2	28
	22.22	24
	22.24	26
	22.26	32
	22.28	28
	22.3	30
	22.32	22
	22.34	18
	22.36	28
	22.38	24
	22.4	22
	22.42	22
	22.44	22
	22.46	26
	22.48	26
	22.5	22
	22.52	30
	22.54	34
	22.56	28
	22.58	18
	22.6	26
	22.62	26
	22.64	26
	22.66	30
	22.68	30
	22.7	34
	22.72	34
	22.74	28
	22.76	26
	22.78	22
	22.8	30
	22.82	26
	22.84	28
	22.86	24
	22.88	26
	22.9	36
	22.92	38
	22.94	32
	22.96	38
	22.98	48
	23	36
	23.02	38
	23.04	32
	23.06	18
	23.08	22
	23.1	34
	23.12	28
	23.14	24
	23.16	42
	23.18	26
	23.2	26
	23.22	28
	23.24	22
	23.26	38
	23.28	36
	23.3	32
	23.32	38
	23.34	30
	23.36	30
	23.38	32
	23.4	32
	23.42	26
	23.44	26
	23.46	26
	23.48	36
	23.5	26
	23.52	42
	23.54	24
	23.56	42
	23.58	36
	23.6	36
	23.62	30
	23.64	36
	23.66	32
	23.68	30
	23.7	34
	23.72	32
	23.74	30
	23.76	32
	23.78	32
	23.8	26
	23.82	34
	23.84	36
	23.86	40
	23.88	34
	23.9	22
	23.92	36
	23.94	26
	23.96	38
	23.98	34
	24	28
	24.02	44
	24.04	20
	24.06	32
	24.08	28
	24.1	40
	24.12	30
	24.14	30
	24.16	34
	24.18	32
	24.2	40
	24.22	36
	24.24	24
	24.26	30
	24.28	34
	24.3	46
	24.32	34
	24.34	28
	24.36	30
	24.38	28
	24.4	26
	24.42	28
	24.44	34
	24.46	24
	24.48	26
	24.5	30
	24.52	22
	24.54	30
	24.56	34
	24.58	32
	24.6	30
	24.62	20
	24.64	20
	24.66	18
	24.68	24
	24.7	20
	24.72	24
	24.74	24
	24.76	30
	24.78	22
	24.8	14
	24.82	20
	24.84	16
	24.86	28
	24.88	20
	24.9	24
	24.92	26
	24.94	30
	24.96	20
	24.98	18
	25	24
	25.02	28
	25.04	26
	25.06	24
	25.08	20
	25.1	18
	25.12	18
	25.14	32
	25.16	16
	25.18	18
	25.2	20
	25.22	16
	25.24	20
	25.26	14
	25.28	10
	25.3	24
	25.32	18
	25.34	18
	25.36	22
	25.38	10
	25.4	14
	25.42	12
	25.44	18
	25.46	26
	25.48	10
	25.5	12
	25.52	14
	25.54	12
	25.56	14
	25.58	18
	25.6	16
	25.62	12
	25.64	20
	25.66	18
	25.68	14
	25.7	18
	25.72	14
	25.74	18
	25.76	10
	25.78	12
	25.8	18
	25.82	16
	25.84	16
	25.86	10
	25.88	18
	25.9	18
	25.92	16
	25.94	14
	25.96	14
	25.98	14
	26	18
	26.02	16
	26.04	12
	26.06	16
	26.08	12
	26.1	12
	26.12	22
	26.14	16
	26.16	14
	26.18	20
	26.2	16
	26.22	16
	26.24	12
	26.26	10
	26.28	16
	26.3	10
	26.32	14
	26.34	12
	26.36	14
	26.38	8
	26.4	14
	26.42	10
	26.44	12
	26.46	14
	26.48	20
	26.5	18
	26.52	12
	26.54	18
	26.56	10
	26.58	14
	26.6	10
	26.62	10
	26.64	14
	26.66	10
	26.68	10
	26.7	18
	26.72	8
	26.74	14
	26.76	14
	26.78	12
	26.8	16
	26.82	14
	26.84	14
	26.86	12
	26.88	20
	26.9	12
	26.92	14
	26.94	14
	26.96	16
	26.98	16
	27	8
	27.02	22
	27.04	14
	27.06	14
	27.08	14
	27.1	14
	27.12	16
	27.14	8
	27.16	14
	27.18	10
	27.2	6
	27.22	10
	27.24	14
	27.26	18
	27.28	10
	27.3	12
	27.32	10
	27.34	24
	27.36	14
	27.38	22
	27.4	10
	27.42	12
	27.44	10
	27.46	8
	27.48	14
	27.5	10
	27.52	12
	27.54	12
	27.56	8
	27.58	10
	27.6	16
	27.62	10
	27.64	14
	27.66	12
	27.68	12
	27.7	14
	27.72	12
	27.74	8
	27.76	14
	27.78	14
	27.8	10
	27.82	16
	27.84	12
	27.86	24
	27.88	18
	27.9	8
	27.92	6
	27.94	20
	27.96	10
	27.98	12
	28	20
	28.02	14
	28.04	10
	28.06	8
	28.08	10
	28.1	14
	28.12	8
	28.14	20
	28.16	12
	28.18	16
	28.2	12
	28.22	10
	28.24	18
	28.26	14
	28.28	16
	28.3	20
	28.32	20
	28.34	12
	28.36	10
	28.38	10
	28.4	8
	28.42	16
	28.44	12
	28.46	12
	28.48	14
	28.5	12
	28.52	14
	28.54	14
	28.56	14
	28.58	14
	28.6	12
	28.62	6
	28.64	8
	28.66	16
	28.68	6
	28.7	16
	28.72	10
	28.74	10
	28.76	8
	28.78	16
	28.8	12
	28.82	10
	28.84	8
	28.86	12
	28.88	8
	28.9	8
	28.92	12
	28.94	10
	28.96	8
	28.98	16
	29	10
	29.02	8
	29.04	12
	29.06	10
	29.08	12
	29.1	16
	29.12	14
	29.14	8
	29.16	12
	29.18	15
	29.2	13
	29.22	7
	29.24	12
	29.26	7
	29.28	10
	29.3	14
	29.32	8
	29.34	11
	29.36	5
	29.38	13
	29.4	6
	29.42	13
	29.44	15
	29.46	8
	29.48	11
	29.5	6
	29.52	8
	29.54	9
	29.56	9
	29.58	6
	29.6	8
	29.62	15
	29.64	13
	29.66	11
	29.68	14
	29.7	15
	29.72	7
	29.74	17
	29.76	6
	29.78	16
	29.8	7
	29.82	16
	29.84	11
	29.86	16
	29.88	14
	29.9	10
	29.92	16
	29.94	6
	29.96	10
	29.98	16
	30	8
	30.02	8
	30.04	6
	30.06	10
	30.08	8
	30.1	6
	30.12	12
	30.14	12
	30.16	8
	30.18	20
	30.2	12
	30.22	14
	30.24	10
	30.26	10
	30.28	10
	30.3	6
	30.32	14
	30.34	6
	30.36	8
	30.38	8
	30.4	10
	30.42	16
	30.44	16
	30.46	12
	30.48	18
	30.5	12
	30.52	8
	30.54	14
	30.56	14
	30.58	12
	30.6	10
	30.62	12
	30.64	16
	30.66	6
	30.68	4
	30.7	12
	30.72	10
	30.74	8
	30.76	14
	30.78	10
	30.8	8
	30.82	12
	30.84	4
	30.86	8
	30.88	10
	30.9	12
	30.92	14
	30.94	8
	30.96	14
	30.98	12
	31	6
	31.02	10
	31.04	8
	31.06	10
	31.08	10
	31.1	10
	31.12	12
	31.14	6
	31.16	10
	31.18	8
	31.2	4
	31.22	16
	31.24	12
	31.26	8
	31.28	14
	31.3	12
	31.32	8
	31.34	8
	31.36	4
	31.38	14
	31.4	18
	31.42	10
	31.44	6
	31.46	8
	31.48	6
	31.5	4
	31.52	10
	31.54	12
	31.56	10
	31.58	8
	31.6	10
	31.62	6
	31.64	12
	31.66	12
	31.68	6
	31.7	12
	31.72	6
	31.74	10
	31.76	12
	31.78	10
	31.8	12
	31.82	16
	31.84	12
	31.86	12
	31.88	12
	31.9	12
	31.92	8
	31.94	10
	31.96	16
	31.98	10
	32	10
	32.02	14
	32.04	10
	32.06	8
	32.08	14
	32.1	16
	32.12	14
	32.14	12
	32.16	10
	32.18	4
	32.2	10
	32.22	6
	32.24	12
	32.26	6
	32.28	8
	32.3	12
	32.32	10
	32.34	8
	32.36	10
	32.38	10
	32.4	8
	32.42	8
	32.44	10
	32.46	12
	32.48	14
	32.5	6
	32.52	12
	32.54	14
	32.56	12
	32.58	8
	32.6	14
	32.62	12
	32.64	10
	32.66	8
	32.68	6
	32.7	6
	32.72	8
	32.74	6
	32.76	14
	32.78	4
	32.8	10
	32.82	10
	32.84	8
	32.86	6
	32.88	10
	32.9	16
	32.92	10
	32.94	8
	32.96	8
	32.98	14
	33	14
	33.02	6
	33.04	10
	33.06	12
	33.08	6
	33.1	10
	33.12	12
	33.14	8
	33.16	12
	33.18	8
	33.2	8
	33.22	10
	33.24	14
	33.26	14
	33.28	6
	33.3	16
	33.32	20
	33.34	12
	33.36	16
	33.38	14
	33.4	16
	33.42	12
	33.44	20
	33.46	16
	33.48	10
	33.5	18
	33.52	14
	33.54	10
	33.56	18
	33.58	12
	33.6	24
	33.62	16
	33.64	16
	33.66	26
	33.68	18
	33.7	16
	33.72	24
	33.74	18
	33.76	22
	33.78	14
	33.8	14
	33.82	16
	33.84	22
	33.86	14
	33.88	22
	33.9	28
	33.92	22
	33.94	14
	33.96	30
	33.98	24
	34	16
	34.02	22
	34.04	20
	34.06	16
	34.08	18
	34.1	12
	34.12	20
	34.14	18
	34.16	18
	34.18	20
	34.2	20
	34.22	14
	34.24	18
	34.26	26
	34.28	14
	34.3	12
	34.32	16
	34.34	18
	34.36	12
	34.38	12
	34.4	16
	34.42	18
	34.44	20
	34.46	22
	34.48	12
	34.5	20
	34.52	20
	34.54	10
	34.56	22
	34.58	22
	34.6	22
	34.62	24
	34.64	20
	34.66	18
	34.68	22
	34.7	12
	34.72	16
	34.74	18
	34.76	12
	34.78	16
	34.8	22
	34.82	16
	34.84	16
	34.86	16
	34.88	20
	34.9	18
	34.92	16
	34.94	20
	34.96	14
	34.98	28
	35	20
	35.02	22
	35.04	20
	35.06	18
	35.08	16
	35.1	18
	35.12	18
	35.14	18
	35.16	14
	35.18	20
	35.2	10
	35.22	18
	35.24	18
	35.26	16
	35.28	20
	35.3	18
	35.32	18
	35.34	18
	35.36	20
	35.38	20
	35.4	18
	35.42	14
	35.44	18
	35.46	24
	35.48	24
	35.5	22
	35.52	14
	35.54	16
	35.56	14
	35.58	16
	35.6	20
	35.62	10
	35.64	14
	35.66	14
	35.68	14
	35.7	16
	35.72	16
	35.74	16
	35.76	18
	35.78	20
	35.8	20
	35.82	22
	35.84	22
	35.86	20
	35.88	14
	35.9	20
	35.92	6
	35.94	16
	35.96	20
	35.98	24
	36	18
	36.02	16
	36.04	18
	36.06	24
	36.08	22
	36.1	16
	36.12	18
	36.14	14
	36.16	20
	36.18	14
	36.2	16
	36.22	14
	36.24	16
	36.26	12
	36.28	12
	36.3	12
	36.32	22
	36.34	10
	36.36	22
	36.38	14
	36.4	18
	36.42	22
	36.44	16
	36.46	24
	36.48	22
	36.5	16
	36.52	22
	36.54	14
	36.56	22
	36.58	16
	36.6	14
	36.62	12
	36.64	20
	36.66	20
	36.68	10
	36.7	14
	36.72	12
	36.74	20
	36.76	14
	36.78	12
	36.8	12
	36.82	16
	36.84	18
	36.86	8
	36.88	18
	36.9	14
	36.92	30
	36.94	14
	36.96	14
	36.98	22
	37	18
	37.02	12
	37.04	14
	37.06	14
	37.08	16
	37.1	12
	37.12	8
	37.14	14
	37.16	12
	37.18	14
	37.2	14
	37.22	10
	37.24	22
	37.26	16
	37.28	24
	37.3	16
	37.32	22
	37.34	18
	37.36	16
	37.38	10
	37.4	8
	37.42	16
	37.44	12
	37.46	14
	37.48	14
	37.5	12
	37.52	12
	37.54	16
	37.56	10
	37.58	16
	37.6	16
	37.62	14
	37.64	10
	37.66	10
	37.68	10
	37.7	14
	37.72	16
	37.74	10
	37.76	12
	37.78	12
	37.8	10
	37.82	22
	37.84	12
	37.86	18
	37.88	18
	37.9	14
	37.92	18
	37.94	10
	37.96	20
	37.98	16
	38	18
	38.02	18
	38.04	22
	38.06	14
	38.08	10
	38.1	22
	38.12	14
	38.14	14
	38.16	10
	38.18	16
	38.2	16
	38.22	16
	38.24	14
	38.26	20
	38.28	16
	38.3	10
	38.32	12
	38.34	16
	38.36	16
	38.38	20
	38.4	12
	38.42	14
	38.44	16
	38.46	18
	38.48	6
	38.5	16
	38.52	10
	38.54	14
	38.56	10
	38.58	14
	38.6	8
	38.62	12
	38.64	10
	38.66	14
	38.68	16
	38.7	14
	38.72	14
	38.74	16
	38.76	8
	38.78	14
	38.8	10
	38.82	18
	38.84	12
	38.86	16
	38.88	8
	38.9	12
	38.92	10
	38.94	8
	38.96	16
	38.98	16
	39	16
	39.02	16
	39.04	18
	39.06	14
	39.08	18
	39.1	16
	39.12	16
	39.14	8
	39.16	18
	39.18	16
	39.2	10
	39.22	12
	39.24	12
	39.26	14
	39.28	12
	39.3	10
	39.32	22
	39.34	18
	39.36	16
	39.38	16
	39.4	14
	39.42	10
	39.44	18
	39.46	16
	39.48	8
	39.5	10
	39.52	10
	39.54	14
	39.56	18
	39.58	12
	39.6	22
	39.62	12
	39.64	16
	39.66	12
	39.68	12
	39.7	14
	39.72	14
	39.74	14
	39.76	16
	39.78	14
	39.8	14
	39.82	12
	39.84	16
	39.86	20
	39.88	12
	39.9	14
	39.92	20
	39.94	16
	39.96	12
	39.98	10
	40	10
	40.02	12
	40.04	10
	40.06	12
	40.08	14
	40.1	12
	40.12	12
	40.14	12
	40.16	14
	40.18	16
	40.2	10
	40.22	12
	40.24	16
	40.26	8
	40.28	12
	40.3	14
	40.32	18
	40.34	16
	40.36	10
	40.38	16
	40.4	10
	40.42	8
	40.44	10
	40.46	12
	40.48	18
	40.5	12
	40.52	14
	40.54	10
	40.56	12
	40.58	16
	40.6	14
	40.62	14
	40.64	14
	40.66	10
	40.68	18
	40.7	10
	40.72	14
	40.74	10
	40.76	16
	40.78	20
	40.8	10
	40.82	18
	40.84	8
	40.86	18
	40.88	10
	40.9	14
	40.92	6
	40.94	8
	40.96	14
	40.98	12
	41	10
	41.02	14
	41.04	12
	41.06	8
	41.08	14
	41.1	10
	41.12	20
	41.14	14
	41.16	10
	41.18	12
	41.2	16
	41.22	10
	41.24	10
	41.26	12
	41.28	12
	41.3	12
	41.32	12
	41.34	14
	41.36	12
	41.38	12
	41.4	10
	41.42	18
	41.44	10
	41.46	14
	41.48	12
	41.5	14
	41.52	16
	41.54	14
	41.56	10
	41.58	14
	41.6	8
	41.62	10
	41.64	14
	41.66	16
	41.68	8
	41.7	8
	41.72	18
	41.74	8
	41.76	20
	41.78	14
	41.8	10
	41.82	12
	41.84	16
	41.86	10
	41.88	16
	41.9	4
	41.92	10
	41.94	16
	41.96	16
	41.98	20
	42	12
	42.02	16
	42.04	10
	42.06	14
	42.08	12
	42.1	10
	42.12	10
	42.14	10
	42.16	12
	42.18	12
	42.2	14
	42.22	14
	42.24	16
	42.26	8
	42.28	8
	42.3	6
	42.32	14
	42.34	12
	42.36	12
	42.38	16
	42.4	12
	42.42	10
	42.44	12
	42.46	14
	42.48	14
	42.5	12
	42.52	12
	42.54	10
	42.56	8
	42.58	12
	42.6	10
	42.62	10
	42.64	10
	42.66	12
	42.68	10
	42.7	6
	42.72	10
	42.74	12
	42.76	12
	42.78	4
	42.8	12
	42.82	14
	42.84	12
	42.86	6
	42.88	18
	42.9	8
	42.92	10
	42.94	12
[truncated: 1,103 more rows]

## Sheet: Fig. 2j
Fig. 2j
	wavelength (nm)	Intensity
	400	0.37008
	402	0.36379
	404	0.35422
	406	0.34741
	408	0.33899
	410	0.33025
	412	0.3222
	414	0.3159
	416	0.30808
	418	0.30071
	420	0.29287
	422	0.28784
	424	0.28055
	426	0.27523
	428	0.27107
	430	0.26634
	432	0.26027
	434	0.2542
	436	0.24763
	438	0.24063
	440	0.23218
	442	0.22528
	444	0.21832
	446	0.21144
	448	0.20498
	450	0.19708
	452	0.18963
	454	0.18222
	456	0.17529
	458	0.16806
	460	0.15989
	462	0.15226
	464	0.14544
	466	0.13866
	468	0.13225
	470	0.12504
	472	0.11917
	474	0.11342
	476	0.10752
	478	0.10148
	480	0.09533
	482	0.08949
	484	0.08382
	486	0.07862
	488	0.07435
	490	0.06866
	492	0.06355
	494	0.05762
	496	0.05275
	498	0.04824
	500	0.04364
	502	0.03985
	504	0.03545
	506	0.03253
	508	0.02937
	510	0.02562
	512	0.02199
	514	0.01884
	516	0.01652
	518	0.01394
	520	0.01177
	522	0.00882
	524	0.00755
	526	0.00506
	528	0.00443
	530	0.00249
	532	0.00192
	534	0.00101
	536	0.00105
	538	0.00016
	540	-0.00011
	542	-0.00026
	544	0.00136
	546	0.00278
	548	0.00351
	550	0.00416
	552	0.00434
	554	0.00658
	556	0.00799
	558	0.01072
	560	0.01236
	562	0.01542
	564	0.01895
	566	0.02286
	568	0.02693
	570	0.0308
	572	0.03499
	574	0.03963
	576	0.04473
	578	0.04975
	580	0.05484
	582	0.06044
	584	0.06624
	586	0.07317
	588	0.0799
	590	0.08661
	592	0.09243
	594	0.09854
	596	0.10514
	598	0.11255
	600	0.11961
	602	0.12694
	604	0.13354
	606	0.14034
	608	0.14762
	610	0.15507
	612	0.16307
	614	0.17111
	616	0.17861
	618	0.18571
	620	0.19189
	622	0.19854
	624	0.20589
	626	0.21266
	628	0.21972
	630	0.22599
	632	0.23292
	634	0.23923
	636	0.24477
	638	0.25101
	640	0.25735
	642	0.26372
	644	0.26878
	646	0.27337
	648	0.27862
	650	0.28311
	652	0.28787
	654	0.29152
	656	0.29512
	658	0.29873
	660	0.30223
	662	0.30583
	664	0.30817
	666	0.31062
	668	0.31253
	670	0.31466
	672	0.315
	674	0.31521
	676	0.31552
	678	0.31742
	680	0.31874
	682	0.3176
	684	0.31531
	686	0.31455
	688	0.31434
	690	0.31407
	692	0.31194
	694	0.31041
	696	0.30938
	698	0.30808
	700	0.30636
	702	0.30274
	704	0.30078
	706	0.29926
	708	0.29799
	710	0.29595
	712	0.29332
	714	0.29284
	716	0.29118
	718	0.29107
	720	0.28974
	722	0.28874
	724	0.28837
	726	0.28656
	728	0.28516
	730	0.28355
	732	0.28241
	734	0.28081
	736	0.27956
	738	0.27808
	740	0.27686
	742	0.27539
	744	0.27348
	746	0.27232
	748	0.27097
	750	0.269
	752	0.2671
	754	0.26542
	756	0.26294
	758	0.26074
	760	0.25806
	762	0.25537
	764	0.25233
	766	0.24919
	768	0.24582
	770	0.24293
	772	0.23935
	774	0.23606
	776	0.23262
	778	0.22884
	780	0.22483
	782	0.22095
	784	0.21638
	786	0.21226
	788	0.2084
	790	0.20427
	792	0.20037
	794	0.19672
	796	0.19289
	798	0.18888
	800	0.18509
	802	0.18126
	804	0.17754
	806	0.17389
	808	0.17006
	810	0.16662
	812	0.16333
	814	0.1602
	816	0.15662
	818	0.15343
	820	0.1502
	822	0.14721
	824	0.14403
	826	0.14154
	828	0.15948
	830	0.11228
	832	0.10812
	834	0.09513
	836	0.09897
	838	0.04135
	840	0.07706
	842	0.07026
	844	0.0697
	846	0.05613
	848	0.0951
	850	0.09529
	852	0.07817
	854	0.08474
	856	0.08756
	858	0.08192
	860	0.07863
	862	0.10758
	864	0.12614
	866	0.12439
	868	0.12193
	870	0.11407
	872	0.11617
	874	0.06608
	876	0.07976
	878	0.08261
	880	0.0776
	882	0.05105
	884	0.0728
	886	0.05098
	888	0.05272
	890	0.06631
	892	0.08066
	894	0.08453
	896	0.09827
	898	0.0795
	900	0.07766
	902	0.07212
	904	0.06893
	906	0.06157
	908	0.07413
	910	0.06523
	912	0.06366
	914	0.06782
	916	0.06542
	918	0.06877
	920	0.07294
	922	0.08144
	924	0.08144
	926	0.08674
	928	0.09093
	930	0.09072
	932	0.08888
	934	0.08864
	936	0.09412
	938	0.09474
	940	0.09934
	942	0.10302
	944	0.10978
	946	0.11075
	948	0.11107
	950	0.10996
	952	0.11214
	954	0.11437
	956	0.11002
	958	0.11026
	960	0.11619
	962	0.116
	964	0.11706
	966	0.12242
	968	0.12129
	970	0.12224
	972	0.12993
	974	0.13013
	976	0.13221
	978	0.13673
	980	0.1365
	982	0.13518
	984	0.13783
	986	0.14158
	988	0.14519
	990	0.14898
	992	0.1541
	994	0.15829
	996	0.15922
	998	0.16149
	1000	0.16338
	1002	0.159
	1004	0.16402
	1006	0.16753
	1008	0.16868
	1010	0.1749
	1012	0.18222
	1014	0.17844
	1016	0.17965
	1018	0.1825
	1020	0.18397
	1022	0.18535
	1024	0.18834
	1026	0.19123
	1028	0.1927
	1030	0.19541
	1032	0.19886
	1034	0.19939
	1036	0.20257
	1038	0.20383
	1040	0.20312
	1042	0.20261
	1044	0.2042
	1046	0.20632
	1048	0.20909
	1050	0.20992
	1052	0.21315
	1054	0.21839
	1056	0.22085
	1058	0.22221
	1060	0.22679
	1062	0.2296
	1064	0.23148
	1066	0.2308
	1068	0.23336
	1070	0.23442
	1072	0.23492
	1074	0.23685
	1076	0.23794
	1078	0.23736
	1080	0.23779
	1082	0.23572
	1084	0.23552
	1086	0.23902
	1088	0.2462
	1090	0.24646
	1092	0.25474
	1094	0.25678
	1096	0.25794
	1098	0.25334
	1100	0.2554
	1102	0.25364
	1104	0.25832
	1106	0.25931
	1108	0.26172
	1110	0.2627
	1112	0.26458
	1114	0.26325
	1116	0.26369
	1118	0.26629
	1120	0.26869
	1122	0.26796
	1124	0.26744
	1126	0.26742
	1128	0.26611
	1130	0.26575
	1132	0.26807
	1134	0.26905
	1136	0.26983
	1138	0.27159
	1140	0.27159
	1142	0.26986
	1144	0.27295
	1146	0.27391
	1148	0.2744
	1150	0.27764
	1152	0.27988
	1154	0.27967
	1156	0.28249
	1158	0.28392
	1160	0.28506
	1162	0.28678
	1164	0.28758
	1166	0.28747
	1168	0.28862
	1170	0.28813
	1172	0.28803
	1174	0.28772
	1176	0.28889
	1178	0.2895
	1180	0.28909
	1182	0.28867
	1184	0.28842
	1186	0.28688
	1188	0.28721
	1190	0.28702
	1192	0.28769
	1194	0.28984
	1196	0.29337
	1198	0.29275
	1200	0.29548
	1202	0.29652
	1204	0.29851
	1206	0.2968
	1208	0.29725
	1210	0.29611
	1212	0.29602
	1214	0.29197
	1216	0.29244
	1218	0.29233
	1220	0.29356
	1222	0.29565
	1224	0.29649
	1226	0.29686
	1228	0.29849
	1230	0.2992
	1232	0.29657
	1234	0.29757
	1236	0.29732
	1238	0.29719
	1240	0.29594
	1242	0.29608
	1244	0.29834
	1246	0.29838
	1248	0.29821
	1250	0.29844
	1252	0.30114
	1254	0.29882
	1256	0.29837
	1258	0.29721
	1260	0.29698
	1262	0.29583
	1264	0.29578
	1266	0.29606
	1268	0.2959
	1270	0.29661
	1272	0.29649
	1274	0.29585
	1276	0.29429
	1278	0.29575
	1280	0.29489
	1282	0.29267
	1284	0.29518
	1286	0.29663
	1288	0.29407
	1290	0.29423
	1292	0.29514
	1294	0.29291
	1296	0.29165
	1298	0.29379
	1300	0.29269
	1302	0.29322
	1304	0.29256
	1306	0.29415
	1308	0.29303
	1310	0.29429
	1312	0.29422
	1314	0.29298
	1316	0.29005
	1318	0.28817
	1320	0.28651
	1322	0.28428
	1324	0.28365
	1326	0.28394
	1328	0.28465
	1330	0.28407
	1332	0.28302
	1334	0.28269
	1336	0.28154
	1338	0.27976
	1340	0.27796
	1342	0.27762
	1344	0.27791
	1346	0.27815
	1348	0.27794
	1350	0.27671
	1352	0.27801
	1354	0.2764
	1356	0.27535
	1358	0.27352
	1360	0.27458
	1362	0.27061
	1364	0.2697
	1366	0.26755
	1368	0.26857
	1370	0.26856
	1372	0.26921
	1374	0.26964
	1376	0.27044
	1378	0.26973
	1380	0.26868
	1382	0.26778
	1384	0.26727
	1386	0.26677
	1388	0.26618
	1390	0.26425
	1392	0.26355
	1394	0.26326
	1396	0.26318
	1398	0.26199
	1400	0.26157
	1402	0.26378
	1404	0.26165
	1406	0.26211
	1408	0.2622
	1410	0.26302
	1412	0.26085
	1414	0.2611
	1416	0.25669
	1418	0.25541
	1420	0.25249
	1422	0.25103
	1424	0.25039
	1426	0.24951
	1428	0.24805
	1430	0.24782
	1432	0.24641
	1434	0.24321
	1436	0.24242
	1438	0.24061
	1440	0.24048
	1442	0.24045
	1444	0.24074
	1446	0.23891
	1448	0.23774
	1450	0.23282
	1452	0.23108
	1454	0.22801
	1456	0.2268
	1458	0.22525
	1460	0.22432
	1462	0.22151
	1464	0.22026
	1466	0.21985
	1468	0.21835
	1470	0.21832
	1472	0.21552
	1474	0.21331
	1476	0.2112
	1478	0.21288
	1480	0.21157
	1482	0.21125
	1484	0.20939
	1486	0.20792
	1488	0.20353
	1490	0.20268
	1492	0.20332
	1494	0.20633
	1496	0.20493
	1498	0.20356
	1500	0.20105
	1502	0.19813
	1504	0.19368
	1506	0.19209
	1508	0.19365
	1510	0.19321
	1512	0.19315
	1514	0.19264
	1516	0.19112
	1518	0.18796
	1520	0.18758
	1522	0.18644
	1524	0.18643
	1526	0.18535
	1528	0.1845
	1530	0.18105
	1532	0.1792
	1534	0.17911
	1536	0.17744
	1538	0.17426
	1540	0.17478
	1542	0.17509
	1544	0.17268
	1546	0.1733
	1548	0.17212
	1550	0.17107
	1552	0.16989
	1554	0.16709
	1556	0.16567
	1558	0.16547
	1560	0.16312
	1562	0.16057
	1564	0.16056
	1566	0.16
	1568	0.16039
	1570	0.15914
	1572	0.15778
	1574	0.15525
	1576	0.15443
	1578	0.15126
	1580	0.15169
	1582	0.14911
	1584	0.15013
	1586	0.14867
	1588	0.14773
	1590	0.14587
	1592	0.14543
	1594	0.14305
	1596	0.14167
	1598	0.14121
	1600	0.14113
	1602	0.141
	1604	0.14002
	1606	0.13788
	1608	0.13862
	1610	0.13658
	1612	0.1336
	1614	0.13176
	1616	0.1303
	1618	0.12792
	1620	0.12711
	1622	0.12876
	1624	0.12717
	1626	0.12603
	1628	0.12453
	1630	0.12422
	1632	0.12254
	1634	0.1219
	1636	0.12238
	1638	0.12224
	1640	0.12063
	1642	0.11916
	1644	0.12206
	1646	0.12121
	1648	0.11924
	1650	0.11959
	1652	0.11776
	1654	0.11651
	1656	0.11761
	1658	0.1167
	1660	0.11328
	1662	0.11416
	1664	0.10942
	1666	0.10775
	1668	0.10554
	1670	0.10528
	1672	0.10346
	1674	0.10445
	1676	0.10255
	1678	0.10362
	1680	0.10403
	1682	0.10308
	1684	0.10253
	1686	0.09951
	1688	0.09758
	1690	0.09462
	1692	0.09408
	1694	0.09131
	1696	0.09125
	1698	0.09039
	1700	0.08932
	1702	0.08833
	1704	0.08653
	1706	0.08583
	1708	0.08668
	1710	0.08487
	1712	0.08554
	1714	0.08617
	1716	0.08533
	1718	0.08415
	1720	0.08475
	1722	0.08071
	1724	0.08262
	1726	0.08206
	1728	0.07953
	1730	0.08093
	1732	0.08395
	1734	0.08196
	1736	0.08012
	1738	0.08238
	1740	0.07872
	1742	0.07457
	1744	0.07281
	1746	0.07072
	1748	0.06724
	1750	0.06759
	1752	0.06781
	1754	0.06431
	1756	0.06694
	1758	0.06302
	1760	0.06052
	1762	0.06004
	1764	0.06048
	1766	0.05932
	1768	0.06257
	1770	0.06227
	1772	0.0592
	1774	0.06071
	1776	0.0596
	1778	0.05861
	1780	0.06076
	1782	0.05995
	1784	0.05612
	1786	0.05621
	1788	0.05519
	1790	0.05142
	1792	0.05583
	1794	0.05705
	1796	0.05474
	1798	0.05271
	1800	0.05336
	1802	0.05058
	1804	0.05321
	1806	0.05184
	1808	0.05251
	1810	0.05348
	1812	0.04958
	1814	0.04597
	1816	0.0457
	1818	0.04489
	1820	0.04233
	1822	0.04141
	1824	0.04023
	1826	0.0383
	1828	0.03764
	1830	0.0366
	1832	0.03836
	1834	0.03721
	1836	0.03488
	1838	0.03655
	1840	0.03794
	1842	0.03734
	1844	0.03655
	1846	0.04027
	1848	0.03654
	1850	0.03667
	1852	0.03485
	1854	0.03411
	1856	0.03535
	1858	0.03596
	1860	0.03479
	1862	0.03543
	1864	0.03795
	1866	0.03906
	1868	0.0424
	1870	0.04046
	1872	0.04092
	1874	0.04355
	1876	0.04522
	1878	0.04434
	1880	0.0502
	1882	0.0574
	1884	0.0594
	1886	0.05702
	1888	0.05673
	1890	0.05505
	1892	0.05339
	1894	0.04873
	1896	0.05006
	1898	0.05712
	1900	0.05906
	1902	0.05959
	1904	0.06408
	1906	0.07042
	1908	0.07182
	1910	0.07442
	1912	0.08413
	1914	0.0901
	1916	0.0931
	1918	0.09726
	1920	0.10283
	1922	0.09732
	1924	0.09853
	1926	0.09531
	1928	0.0967
	1930	0.09449
	1932	0.09596
	1934	0.09703
	1936	0.10085
	1938	0.09842
	1940	0.10245
	1942	0.1117
	1944	0.11499
	1946	0.11212
	1948	0.10839
	1950	0.11169
	1952	0.10508
	1954	0.10992
	1956	0.1141
	1958	0.11743
	1960	0.11526
	1962	0.12607
	1964	0.12305
	1966	0.12252
	1968	0.12593
	1970	0.13031
	1972	0.1219
	1974	0.11818
	1976	0.11598
	1978	0.11465
	1980	0.10981
	1982	0.10839
	1984	0.10746
	1986	0.10666
	1988	0.10351
	1990	0.10035
	1992	0.10359
	1994	0.10246
	1996	0.10854
	1998	0.11223
	2000	0.11338
	2002	0.10599

## Sheet: Fig. 3a
Fig.3a
	Wavelength (nm)	Intensity	Intensity
		DR-CoMo-LDH	CoMo-LDH
	514	35.32	1526
	514.2	30.94	1553
	514.4	27.96	1582
	514.6	26.05	1613
	514.8	24.8	1638
	515	23.88	1672
	515.2	23.35	1696
	515.4	22.82	1722
	515.6	22.32	1750
	515.8	22.25	1779
	516	22.35	1807
	516.2	22.18	1834
	516.4	22.18	1861
	516.6	22.45	1887
	516.8	22.68	1913
	517	22.75	1933
	517.2	22.71	1954
	517.4	22.99	1974
	517.6	23.08	2001
	517.8	23.25	2025
	518	23.17	2054
	518.2	23.18	2073
	518.4	23.41	2099
	518.6	23.52	2120
	518.8	23.79	2141
	519	24.23	2159
	519.2	24.44	2180
	519.4	24.53	2198
	519.6	24.67	2218
	519.8	24.66	2237
	520	24.62	2254
	520.2	24.9	2274
	520.4	25.21	2291
	520.6	24.99	2307
	520.8	25.14	2320
	521	25.04	2336
	521.2	25.34	2345
	521.4	25.45	2353
	521.6	25.38	2363
	521.8	25.66	2378
	522	25.93	2391
	522.2	25.98	2399
	522.4	26.02	2411
	522.6	25.74	2420
	522.8	25.78	2436
	523	25.85	2442
	523.2	25.8	2453
	523.4	25.91	2458
	523.6	25.88	2464
	523.8	26	2460
	524	25.72	2461
	524.2	25.69	2466
	524.4	25.97	2475
	524.6	25.9	2476
	524.8	25.6	2480
	525	25.67	2483
	525.2	25.97	2480
	525.4	25.88	2488
	525.6	25.93	2493
	525.8	25.6	2493
	526	25.99	2492
	526.2	25.72	2494
	526.4	25.66	2491
	526.6	25.32	2486
	526.8	25.58	2488
	527	25.65	2482
	527.2	25.79	2476
	527.4	25.36	2474
	527.6	25.28	2466
	527.8	24.98	2469
	528	25.25	2462
	528.2	25.28	2455
	528.4	25.32	2445
	528.6	25.12	2438
	528.8	24.96	2424
	529	24.72	2412
	529.2	24.62	2405
	529.4	24.65	2395
	529.6	24.66	2384
	529.8	24.74	2369
	530	24.58	2357
	530.2	24.53	2343
	530.4	24.19	2335
	530.6	24.43	2325
	530.8	24.43	2319
	531	24.27	2308
	531.2	24.2	2296
	531.4	23.99	2287
	531.6	24.1	2273
	531.8	24.18	2261
	532	23.96	2248
	532.2	23.63	2236
	532.4	23.47	2226
	532.6	23.22	2211
	532.8	23.25	2197
	533	23.21	2185
	533.2	23.04	2166
	533.4	23	2158
	533.6	22.86	2142
	533.8	22.79	2128
	534	22.48	2117
	534.2	22.68	2096
	534.4	22.44	2088
	534.6	22.2	2077
	534.8	22.1	2058
	535	21.86	2045
	535.2	21.88	2033
	535.4	21.61	2021
	535.6	21.54	2006
	535.8	21.29	1992
	536	21.45	1982
	536.2	21.09	1968
	536.4	21.31	1956
	536.6	21.09	1939
	536.8	20.83	1921
	537	20.91	1901
	537.2	20.42	1886
	537.4	20.02	1870
	537.6	19.83	1860
	537.8	19.72	1843
	538	19.51	1826
	538.2	19.62	1807
	538.4	19.58	1794
	538.6	19.53	1777
	538.8	19.48	1766
	539	19.41	1747
	539.2	19.29	1734
	539.4	19.12	1719
	539.6	19.34	1700
	539.8	19.05	1687
	540	19.19	1672
	540.2	18.64	1652
	540.4	18.68	1638
	540.6	18.32	1626
	540.8	18.33	1608
	541	18.06	1602
	541.2	17.96	1591
	541.4	18.06	1578
	541.6	17.75	1562
	541.8	17.99	1556
	542	17.67	1539
	542.2	17.3	1525
	542.4	17.13	1512
	542.6	17.01	1496
	542.8	16.93	1484
	543	16.8	1473
	543.2	16.79	1457
	543.4	16.7	1446
	543.6	16.61	1436
	543.8	16.32	1421
	544	16.36	1409
	544.2	16.4	1394
	544.4	16.41	1380
	544.6	16.47	1367
	544.8	16.17	1353
	545	15.87	1340
	545.2	15.85	1331
	545.4	15.91	1317
	545.6	15.58	1308
	545.8	15.51	1296
	546	15.45	1283
	546.2	15.01	1270
	546.4	14.9	1262
	546.6	14.8	1250
	546.8	14.92	1239
	547	14.95	1234
	547.2	14.85	1224
	547.4	14.67	1217
	547.6	14.64	1209
	547.8	14.54	1198
	548	14.42	1189
	548.2	14.45	1182
	548.4	14.1	1170
	548.6	13.97	1158
	548.8	13.64	1148
	549	13.5	1137
	549.2	13.52	1127
	549.4	13.41	1122
	549.6	13.3	1108
	549.8	13.27	1096
	550	13.28	1090
	550.2	12.96	1079
	550.4	12.89	1067
	550.6	12.96	1063
	550.8	12.61	1057
	551	12.57	1046
	551.2	12.65	1042
	551.4	12.44	1032
	551.6	12.3	1024
	551.8	12.09	1019
	552	12.08	1010
	552.2	12.21	1004
	552.4	11.9	1000
	552.6	11.99	992.1
	552.8	11.9	983.3
	553	11.73	973.2
	553.2	11.67	968.9
	553.4	11.47	962.3
	553.6	11.45	954.1
	553.8	11.5	949.6
	554	11.34	941.7
	554.2	11.28	935.3
	554.4	11.34	927.8
	554.6	11.38	925.2
	554.8	11.58	917.2
	555	11.62	909.9
	555.2	11.37	904.6
	555.4	11.15	900.8
	555.6	10.9	892.5
	555.8	10.73	886
	556	10.65	876.1
	556.2	10.76	870.1
	556.4	10.78	864.3
	556.6	10.85	861.2
	556.8	10.55	855.9
	557	10.12	852.8
	557.2	10.25	844.9
	557.4	10.38	841.3
	557.6	10.47	836.7
	557.8	10.37	834.4
	558	10.14	834.7
	558.2	10.36	830.1
	558.4	10.2	821.7
	558.6	10.14	814.4
	558.8	9.893	811.6
	559	9.948	808.4
	559.2	9.804	802.7
	559.4	9.964	796.4
	559.6	10.09	791
	559.8	10.16	786.4
	560	9.95	778.5
	560.2	10	775
	560.4	9.736	770.4
	560.6	9.708	767.1
	560.8	9.51	761.5
	561	9.488	758.6
	561.2	9.554	753.9
	561.4	9.526	747.6
	561.6	9.551	743.4
	561.8	9.579	739.2
	562	9.408	733.2
	562.2	9.273	730.6
	562.4	9.207	727.4
	562.6	9.069	722.7
	562.8	9	720.8
	563	9.063	717.2
	563.2	9.094	713.1
	563.4	9.083	708.7
	563.6	9.022	705.7
	563.8	8.926	702.1
	564	8.915	697.6
	564.2	8.923	695.2
	564.4	8.873	695
	564.6	8.763	690.3
	564.8	8.741	682.8
	565	8.628	680.8
	565.2	8.576	674.5
	565.4	8.421	670.4
	565.6	8.399	664.1
	565.8	8.512	658.4
	566	8.468	655
	566.2	8.372	650.1
	566.4	8.46	645.8
	566.6	8.584	640.8
	566.8	8.54	643.3
	567	8.576	640.3
	567.2	8.466	631.3
	567.4	8.262	631
	567.6	8.176	624.3
	567.8	8.187	621.2
	568	8.105	620.2
	568.2	7.994	615.9
	568.4	8.039	610.9
	568.6	7.934	609.5
	568.8	8.019	605.4
	569	7.901	597.1
	569.2	7.854	594.5
	569.4	7.961	590
	569.6	7.736	586.9
	569.8	7.796	578.7
	570	7.807	575.6
	570.2	7.678	571.9
	570.4	7.65	569.9
	570.6	7.581	565.1
	570.8	7.515	562
	571	7.391	557.3
	571.2	7.455	555.2
	571.4	7.369	546.6
	571.6	7.358	543.3
	571.8	7.306	539.4
	572	7.364	537.3
	572.2	7.234	536.9
	572.4	7.248	535
	572.6	7.287	530.8
	572.8	7.124	526.1
	573	7.025	524.6
	573.2	6.989	518.5
	573.4	6.937	515.2
	573.6	7.176	511.3
	573.8	7.102	507.9
	574	6.945	501.9
	574.2	6.879	495.5
	574.4	6.741	491.9
	574.6	6.603	489.5
	574.8	6.645	489.5
	575	6.628	485.6
	575.2	6.452	482.8
	575.4	6.372	479.4
	575.6	6.375	474.9
	575.8	6.421	473.8
	576	6.43	469.5
	576.2	6.452	464.7
	576.4	6.419	462.7
	576.6	6.372	457.3
	576.8	6.339	454.2
	577	6.366	449.7
	577.2	6.278	448.1
	577.4	6.209	441.9
	577.6	6.179	438.3
	577.8	5.978	436
	578	6.028	431.7
	578.2	6.052	427.4
	578.4	6.014	423.3
	578.6	6.052	419
	578.8	6.019	416.8
	579	5.865	413.4
	579.2	5.802	408.8
	579.4	5.895	407.2
	579.6	5.653	404.2
	579.8	5.661	400.7
	580	5.601	397
	580.2	5.548	393.9
	580.4	5.584	387.9
	580.6	5.441	386.5
	580.8	5.366	383.9
	581	5.314	380.4
	581.2	5.391	377.1
	581.4	5.306	372.3
	581.6	5.289	367.9
	581.8	5.198	364.8
	582	5.207	362.8
	582.2	5.171	359.3
	582.4	5.218	357.6
	582.6	5.127	355.3
	582.8	5.05	349.4
	583	5.113	347.3
	583.2	5.099	343.2
	583.4	5.113	340.4
	583.6	4.97	339.4
	583.8	4.804	337.4
	584	4.846	333.3
	584.2	4.752	327.5
	584.4	4.738	325.7
	584.6	4.771	322.6
	584.8	4.702	320
	585	4.741	316
	585.2	4.73	310.6
	585.4	4.694	308.4
	585.6	4.656	307.4
	585.8	4.612	304.8
	586	4.686	302
	586.2	4.656	298.4
	586.4	4.57	296.7
	586.6	4.479	293.4
	586.8	4.355	290.2
	587	4.353	285.5
	587.2	4.289	283.3
	587.4	4.24	279.5
	587.6	4.375	279
	587.8	4.251	275.4
	588	4.281	272.3
	588.2	4.287	270.8
	588.4	4.226	267.6
	588.6	4.149	264.9
	588.8	4.017	263.4
	589	4.003	260.5
	589.2	4.003	257.9
	589.4	3.89	256.1
	589.6	3.785	253.3
	589.8	3.796	247.4
	590	3.868	246
	590.2	3.815	243.4
	590.4	3.7	241.2
	590.6	3.68	243.5
	590.8	3.7	240.7
	591	3.653	238.6
	591.2	3.587	236.6
	591.4	3.587	233.8
	591.6	3.504	230.3
	591.8	3.479	229.6
	592	3.526	228.4
	592.2	3.562	226.3
	592.4	3.526	221.8
	592.6	3.452	221.1
	592.8	3.562	220.4
	593	3.468	217.4
	593.2	3.314	212.7
	593.4	3.273	210.8
	593.6	3.22	209.7
	593.8	3.187	207.9
	594	3.174	209.5
	594.2	3.256	206.9
	594.4	3.171	203.5
	594.6	3.196	203.5
	594.8	3.113	201.2
	595	3.124	199
	595.2	3.165	196.3
	595.4	3.22	195.3
	595.6	3.165	192.4
	595.8	3.193	190.6
	596	3.154	189.3
	596.2	3.102	188.7
	596.4	3.118	187.1
	596.6	3.011	184.4
	596.8	2.909	182.4
	597	2.879	181.4
	597.2	2.862	178.8
	597.4	2.879	178.3
	597.6	2.884	176.3
	597.8	2.807	174.6
	598	2.876	173
	598.2	2.837	170.9
	598.4	2.754	169.3
	598.6	2.887	168.9
	598.8	2.939	166.4
	599	2.964	165.7
	599.2	2.876	162.6
	599.4	2.851	162.4
	599.6	2.824	160
	599.8	2.76	159.9
	600	2.694	157.9
	600.2	2.701	157.8
	600.4	2.658	155.5
	600.6	2.62	154
	600.8	2.517	153
	601	2.654	150.4
	601.2	2.667	148.3
	601.4	2.616	147.4
	601.6	2.626	145.6
	601.8	2.532	145.6
	602	2.564	143.7
	602.2	2.564	143.8
	602.4	2.55	144.6
	602.6	2.539	142.4
	602.8	2.478	141.5
	603	2.423	139.3
	603.2	2.389	136.9
	603.4	2.368	135.2
	603.6	2.302	133.9
	603.8	2.349	132.6
	604	2.434	131.2
	604.2	2.475	130.1
	604.4	2.338	129.4
	604.6	2.314	128.1
	604.8	2.264	129.1
	605	2.25	128.2
	605.2	2.271	127.7
	605.4	2.306	127.1
	605.6	2.257	124.8
	605.8	2.236	123.9
	606	2.245	122.6
	606.2	2.26	120.3
	606.4	2.234	118.7
	606.6	2.148	118.3
	606.8	2.141	115.5
	607	2.088	115.6
	607.2	2.092	114.6
	607.4	2.098	115.5
	607.6	2.079	114.8
	607.8	2.107	112.9
	608	2.072	110.8
	608.2	2.062	111.2
	608.4	2.076	111.2
	608.6	2.024	108.7
	608.8	2.045	107.6
	609	1.97	106.8
	609.2	1.917	106.5
	609.4	1.927	105.6
	609.6	1.937	104.7
	609.8	1.908	103.9
	610	1.994	103
	610.2	1.996	103.2
	610.4	2.01	101.2
	610.6	2.045	100.6
	610.8	1.965	101.8
	611	1.903	100.5
	611.2	1.964	99.52
	611.4	1.953	97.44
	611.6	1.882	96.37
	611.8	1.923	95.98
	612	1.906	95.4
	612.2	1.818	94.88
	612.4	1.852	94.87
	612.6	1.8	93.84
	612.8	1.762	93.04
	613	1.736	90.63
	613.2	1.78	90.19
	613.4	1.709	89.25
	613.6	1.606	89.62
	613.8	1.684	88.94
	614	1.701	88.08
	614.2	1.64	87.9
	614.4	1.652	87.99
	614.6	1.67	86.6
	614.8	1.67	86.83
	615	1.736	86.46
	615.2	1.695	85.06
	615.4	1.647	84.48
	615.6	1.664	82.92
	615.8	1.601	80.8
	616	1.601	81.04
	616.2	1.585	79.92
	616.4	1.528	79.41
	616.6	1.498	78.37
	616.8	1.522	78.53
	617	1.464	78.45
	617.2	1.425	78.18
	617.4	1.443	78.07
	617.6	1.455	76.67
	617.8	1.433	75.94
	618	1.402	75.54
	618.2	1.497	74.34
	618.4	1.456	73.54
	618.6	1.428	72.62
	618.8	1.441	73.08
	619	1.404	71.45
	619.2	1.42	71.84
	619.4	1.423	71.26
	619.6	1.421	70.55
	619.8	1.445	70.54
	620	1.406	68.33
	620.2	1.404	67.66
	620.4	1.364	67.45
	620.6	1.323	66.73
	620.8	1.33	66.56
	621	1.324	66.38
	621.2	1.288	65.63
	621.4	1.308	65.61
	621.6	1.261	64.52
	621.8	1.252	64.19
	622	1.19	64.16
	622.2	1.249	63.7
	622.4	1.249	63.32
	622.6	1.184	62.8
	622.8	1.152	62.69
	623	1.128	62.43
	623.2	1.148	60.47
	623.4	1.203	60.47
	623.6	1.202	60.79
	623.8	1.244	59.85
	624	1.252	59.24
	624.2	1.242	58.45
	624.4	1.226	58.96
	624.6	1.212	58.18
	624.8	1.241	57.45
	625	1.196	56.12
	625.2	1.089	56
	625.4	1.053	55.31
	625.6	1.067	55.11
	625.8	0.998	54.61
	626	1.028	54.66
	626.2	1.021	54.59
	626.4	1.045	53.61
	626.6	1.053	52.71
	626.8	1.053	52.6
	627	1.08	51.6
	627.2	1.031	50.48
	627.4	1.002	49.57
	627.6	0.946	48.22
	627.8	0.909	48.43
	628	0.975	48.15
	628.2	0.975	47.88
	628.4	0.974	47.78
	628.6	0.934	47.72
	628.8	0.929	46.89
	629	0.904	46.23
	629.2	0.903	46.62
	629.4	0.889	46.22
	629.6	0.888	46.33
	629.8	0.961	46.18
	630	0.939	45.7
	630.2	0.879	44.5
	630.4	0.84	43.44
	630.6	0.875	44.12
	630.8	0.859	42.85
	631	0.837	42.47
	631.2	0.859	42.59
	631.4	0.851	41.87
	631.6	0.858	40.94
	631.8	0.896	40.01
	632	0.908	41.04
	632.2	0.89	39.43
	632.4	0.829	39.73
	632.6	0.804	39.74
	632.8	0.808	39.72
	633	0.84	39.07
	633.2	0.805	38.42
	633.4	0.799	37.9
	633.6	0.786	37.77
	633.8	0.754	37.39
	634	0.76	37.05
	634.2	0.782	36.79
	634.4	0.763	36.9
	634.6	0.747	36.24
	634.8	0.742	36.34
	635	0.77	35.23
	635.2	0.783	34.82
	635.4	0.783	34.43
	635.6	0.763	34.36
	635.8	0.746	34.52
	636	0.742	33.97
	636.2	0.75	33.84
	636.4	0.749	33.62
	636.6	0.698	32.81
	636.8	0.697	32.75
	637	0.683	32.3
	637.2	0.654	31.51
	637.4	0.619	31.37
	637.6	0.602	31.15
	637.8	0.638	30.75
	638	0.616	30.52
	638.2	0.628	29.93
	638.4	0.634	29.92
	638.6	0.641	29.21
	638.8	0.647	29.87
	639	0.64	29.88
	639.2	0.704	30.58
	639.4	0.702	29.92
	639.6	0.625	28.64
	639.8	0.603	27.96
	640	0.582	28.16
	640.2	0.623	27.08
	640.4	0.596	27.25
	640.6	0.614	27.44
	640.8	0.635	27.39
	641	0.635	27.18
	641.2	0.604	26.82
	641.4	0.567	26.41
	641.6	0.588	26.33
	641.8	0.589	25.89
	642	0.569	25.73
	642.2	0.594	25.46
	642.4	0.541	25.7
	642.6	0.552	25.11
	642.8	0.585	24.86
	643	0.569	24.22
	643.2	0.602	24.43
	643.4	0.565	23.78
	643.6	0.544	23.56
	643.8	0.548	23.48
	644	0.559	23.39
	644.2	0.594	23.62
	644.4	0.605	22.83
	644.6	0.562	22.57
	644.8	0.542	22.31
	645	0.571	22.12
	645.2	0.612	22.22
	645.4	0.54	21.95
	645.6	0.555	21.73
	645.8	0.531	21.01
	646	0.484	20.56
	646.2	0.453	20.6
	646.4	0.449	20.28
	646.6	0.488	20.42
	646.8	0.477	20.34
	647	0.515	20.12
	647.2	0.496	20.34
	647.4	0.516	20.38
	647.6	0.53	20.23
	647.8	0.523	19.99
	648	0.496	19.36
	648.2	0.481	19.36
	648.4	0.501	19.26
	648.6	0.52	19.39
	648.8	0.509	19.04
	649	0.497	18.92
	649.2	0.429	18.55
	649.4	0.42	18.29
	649.6	0.386	17.81
	649.8	0.376	18.07
	650	0.37	17.87

## Sheet: Fig. 3b
Fig. 3b
	Magnetic Field (mT)	Intensity
		no irradiation	808 nm	1064 nm	1270 nm	1567 nm
	3400.2	0.07548	0.02815	0.01867	0.02541	0.01909
	3400.39	0.0801	0.03834	0.02685	0.03003	0.01929
	3400.59	0.07832	0.04494	0.0293	0.02825	0.01795
	3400.78	0.07787	0.04083	0.01795	0.0278	0.0191
	3400.98	0.07774	0.02274	0.00299	0.02767	0.01999
	3401.17	0.07543	0.01448	-0.0072	0.02536	0.01848
	3401.37	0.07787	0.02059	0.00072	0.0278	0.01909
	3401.56	0.08166	0.03229	0.02078	0.03159	0.01929
	3401.76	0.08267	0.04201	0.01831	0.0326	0.01795
	3401.95	0.08223	0.03619	0.00961	0.03216	0.0191
	3402.15	0.07994	0.02646	0.01076	0.02987	0.01999
	3402.34	0.07896	0.02488	0.00861	0.02889	0.01809
	3402.54	0.07633	0.02686	0.0124	0.02626	0.01903
	3402.73	0.075	0.02398	0.01718	0.02493	0.0202
	3402.93	0.08019	0.00875	0.01827	0.03012	0.01854
	3403.12	0.08472	-0.00273	0.01176	0.03465	0.01864
	3403.32	0.08576	0.00309	0.00712	0.03569	0.01964
	3403.52	0.08174	0.01428	0.01327	0.03167	0.01817
	3403.71	0.08106	0.02943	0.01022	0.03099	0.01676
	3403.91	0.08565	0.03643	0.00155	0.03558	0.01781
	3404.1	0.08405	0.02771	-0.00588	0.03398	0.01853
	3404.3	0.07959	0.02475	-0.00355	0.02952	0.01753
	3404.49	0.07659	0.03131	0.00706	0.02652	0.01782
	3404.69	0.07285	0.03397	0.00414	0.02278	0.01872
	3404.88	0.06867	0.02678	-0.00455	0.0186	0.01787
	3405.08	0.06686	0.01546	-0.00101	0.01679	0.01726
	3405.27	0.0675	0.00979	0.00922	0.01743	0.01777
	3405.47	0.07136	0.00919	0.01523	0.02129	0.01727
	3405.66	0.07763	0.01753	0.01851	0.02756	0.01584
	3405.86	0.08014	0.03204	0.0149	0.03007	0.01685
	3406.05	0.07443	0.02746	0.01081	0.02436	0.01899
	3406.25	0.07384	0.02076	0.01306	0.02377	0.01835
	3406.45	0.08296	0.02528	0.01429	0.03289	0.01723
	3406.64	0.08203	0.01897	0.01595	0.03196	0.01793
	3406.84	0.07777	0.01854	0.01834	0.0277	0.01842
	3407.03	0.08282	0.02638	0.01938	0.03275	0.01802
	3407.23	0.0838	0.02714	0.01715	0.03373	0.01917
	3407.42	0.07877	0.02855	0.01262	0.0287	0.02011
	3407.62	0.08235	0.03127	0.013	0.03228	0.01737
	3407.81	0.0902	0.02216	0.02025	0.04013	0.01534
	3408.01	0.08573	0.01533	0.02616	0.03566	0.0157
	3408.2	0.08077	0.02259	0.02056	0.0307	0.01468
	3408.4	0.07858	0.01852	0.00837	0.02851	0.01422
	3408.59	0.07038	0.0156	0.00625	0.02031	0.01618
	3408.79	0.0718	0.0209	0.01189	0.02173	0.01925
	3408.98	0.08005	0.00988	0.01361	0.02998	0.02071
	3409.18	0.08069	-0.006	0.01341	0.03062	0.01958
	3409.38	0.07332	-0.00764	0.00747	0.02325	0.0181
	3409.57	0.07219	0.00092	0.00205	0.02212	0.01502
	3409.77	0.08395	0.01027	0.0095	0.03388	0.01233
	3409.96	0.0855	0.01016	0.01059	0.03543	0.01436
	3410.16	0.07718	0.00154	0.00318	0.02711	0.01758
	3410.35	0.07787	0.00629	0.00557	0.0278	0.01834
	3410.55	0.08629	0.01695	0.0156	0.03622	0.0189
	3410.74	0.08649	0.01458	0.02498	0.03642	0.01945
	3410.94	0.07913	0.01788	0.02175	0.02906	0.0181
	3411.13	0.08192	0.02073	0.0063	0.03185	0.017
	3411.33	0.07946	0.01963	-0.00597	0.02939	0.01702
	3411.52	0.07096	0.03347	-0.006	0.02089	0.01552
	3411.72	0.07522	0.032	0.00415	0.02515	0.01493
	3411.91	0.0869	0.02052	0.01567	0.03683	0.01602
	3412.11	0.09491	0.02263	0.02631	0.04484	0.01599
	3412.3	0.09089	0.01838	0.02875	0.04082	0.01684
	3412.5	0.08065	0.01919	0.02764	0.03058	0.01816
	3412.7	0.07455	0.02681	0.02441	0.02448	0.01815
	3412.89	0.07836	0.02331	0.00332	0.02829	0.01669
	3413.09	0.0841	0.01399	-0.01302	0.03403	0.01393
	3413.28	0.08397	0.02179	-0.00263	0.0339	0.01302
	3413.48	0.07969	0.04107	0.00401	0.02962	0.01515
	3413.67	0.0723	0.04102	-0.00563	0.02223	0.01705
	3413.87	0.0725	0.03074	-0.00327	0.02243	0.01652
	3414.06	0.07985	0.02336	0.00803	0.02978	0.01689
	3414.26	0.07919	0.01448	0.006	0.02912	0.01897
	3414.45	0.07895	0.01243	0.00799	0.02888	0.01957
	3414.65	0.08655	0.01647	0.02497	0.03648	0.01896
	3414.84	0.08471	0.01777	0.02827	0.03464	0.01751
	3415.04	0.08093	0.02135	0.01656	0.03086	0.01624
	3415.23	0.08063	0.0206	0.00848	0.03056	0.0164
	3415.43	0.07519	0.0162	0.01109	0.02512	0.01737
	3415.62	0.07193	0.01278	0.01611	0.02186	0.01736
	3415.82	0.06963	0.01237	0.01532	0.01956	0.01684
	3416.02	0.07092	0.01675	0.01246	0.02085	0.01671
	3416.21	0.07827	0.01345	0.01098	0.0282	0.01595
	3416.41	0.07813	0.01253	0.00724	0.02806	0.01533
	3416.6	0.07054	0.01416	-0.00323	0.02047	0.01502
	3416.8	0.06727	0.01015	-0.0089	0.0172	0.01503
	3416.99	0.06885	0.005	-0.00458	0.01878	0.01571
	3417.19	0.07145	-0.00205	0.00331	0.02138	0.0164
	3417.38	0.07728	0.00064	0.00938	0.02721	0.01616
	3417.58	0.08351	0.01065	0.01495	0.03344	0.01487
	3417.77	0.08546	0.01933	0.01724	0.03539	0.01415
	3417.97	0.08312	0.02141	0.01023	0.03305	0.01424
	3418.16	0.07563	0.0115	0.00575	0.02556	0.01499
	3418.36	0.07314	0.00886	0.00284	0.02307	0.01724
	3418.55	0.07451	0.01945	-0.00231	0.02444	0.01802
	3418.75	0.07121	0.02915	0.00807	0.02114	0.01698
	3418.95	0.07123	0.02542	0.01563	0.02116	0.01646
	3419.14	0.07807	0.01812	0.00785	0.028	0.01562
	3419.34	0.07884	0.02393	0.01626	0.02877	0.01484
	3419.53	0.07459	0.02206	0.02446	0.02452	0.01534
	3419.73	0.07729	0.00775	0.01075	0.02722	0.01573
	3419.92	0.07694	0.00693	0.00234	0.02687	0.01568
	3420.12	0.07225	0.01197	0.00073	0.02218	0.0154
	3420.31	0.07388	0.00932	-0.00037	0.02381	0.01428
	3420.51	0.07956	0.01626	0.0069	0.02949	0.01426
	3420.7	0.07782	0.01318	0.01421	0.02775	0.01512
	3420.9	0.07004	0.00123	0.008	0.01997	0.01495
	3421.09	0.06799	0.01241	-0.00921	0.01792	0.01425
	3421.29	0.07338	0.02374	-0.0175	0.02331	0.01422
	3421.48	0.07724	0.02917	-0.01371	0.02717	0.01449
	3421.68	0.07943	0.02839	-0.00724	0.02936	0.01489
	3421.88	0.0854	0.01774	0.00983	0.03533	0.01505
	3422.07	0.08477	0.01598	0.02168	0.0347	0.0153
	3422.27	0.07992	0.01871	0.00986	0.02985	0.0153
	3422.46	0.08176	0.0203	-0.00431	0.03169	0.01399
	3422.66	0.08276	0.01447	-0.00167	0.03269	0.01501
	3422.85	0.08227	0.00679	0.00644	0.0322	0.01756
	3423.05	0.08702	0.01763	0.00107	0.03695	0.01673
	3423.24	0.08425	0.02776	-0.0078	0.03418	0.01565
	3423.44	0.06991	0.02713	-0.00917	0.01984	0.01751
	3423.63	0.06323	0.02322	-0.00454	0.01316	0.01851
	3423.83	0.06425	0.02211	0.00029	0.01418	0.01594
	3424.02	0.06672	0.02729	0.0019	0.01665	0.01261
	3424.22	0.07728	0.02159	0.00874	0.02721	0.01258
	3424.41	0.08442	0.00895	0.01488	0.03435	0.01361
	3424.61	0.08313	-0.00322	0.01089	0.03306	0.01374
	3424.8	0.08092	0.00142	0.00118	0.03085	0.01377
	3425	0.07508	0.02486	-0.00328	0.02501	0.01315
	3425.2	0.07154	0.02257	0.0052	0.02147	0.01363
	3425.39	0.06748	0.01284	0.01058	0.01741	0.01502
	3425.59	0.06332	0.02642	0.00244	0.01325	0.01604
	3425.78	0.07332	0.03046	-0.00325	0.02325	0.01701
	3425.98	0.0823	0.02651	-0.00076	0.03223	0.01665
	3426.17	0.07819	0.02523	0.00298	0.02812	0.01585
	3426.37	0.0781	0.01837	0.00047	0.02803	0.01598
	3426.56	0.08189	0.01353	-0.00459	0.03182	0.01656
	3426.76	0.07606	0.01302	0.00077	0.02599	0.01704
	3426.95	0.06738	0.01734	0.01043	0.01731	0.01619
	3427.15	0.06722	0.01975	0.00136	0.01715	0.01492
	3427.34	0.07326	0.01714	-0.02027	0.02319	0.01506
	3427.54	0.07626	0.01885	-0.0201	0.02619	0.01626
	3427.73	0.07568	0.01766	-0.00479	0.02561	0.01732
	3427.93	0.07442	0.01526	0.00164	0.02435	0.01775
	3428.12	0.0746	0.0144	-0.00042	0.02453	0.01766
	3428.32	0.0777	0.01003	-0.00358	0.02763	0.01732
	3428.52	0.07701	0.01199	0.00129	0.02694	0.01585
	3428.71	0.07655	0.02171	0.00645	0.02648	0.01483
	3428.91	0.07719	0.02766	-0.00244	0.02712	0.0155
	3429.1	0.076	0.02377	-0.01331	0.02593	0.01579
	3429.3	0.07629	0.00827	-0.00857	0.02622	0.01584
	3429.49	0.07618	-0.00401	0.00433	0.02611	0.01494
	3429.69	0.07667	0.00475	0.00538	0.0266	0.01439
	3429.88	0.07602	0.00238	-0.0093	0.02595	0.01607
	3430.08	0.07157	-0.01198	-0.01794	0.0215	0.01599
	3430.27	0.0681	0.00787	-0.01333	0.01803	0.01479
	3430.47	0.07443	0.03292	-0.01617	0.02436	0.01355
	3430.66	0.07817	0.02844	-0.02201	0.0281	0.01204
	3430.86	0.07468	0.01371	-0.01805	0.02461	0.01449
	3431.05	0.07865	-0.00015	-0.01503	0.02858	0.01707
	3431.25	0.07492	0.00105	-0.01193	0.02485	0.01666
	3431.45	0.06556	0.00854	0.00135	0.01549	0.01548
	3431.64	0.06691	0.00526	-0.00046	0.01684	0.01359
	3431.84	0.07172	0.00212	-0.01092	0.02165	0.01341
	3432.03	0.07027	0.00554	0.00569	0.0202	0.01341
	3432.23	0.06339	0.00863	0.01338	0.01332	0.01251
	3432.42	0.06352	0.0099	0.00232	0.01345	0.01223
	3432.62	0.06982	0.00968	-0.00076	0.01975	0.01247
	3432.81	0.07406	0.00996	-0.00907	0.02399	0.01478
	3433.01	0.07207	0.0212	-0.01626	0.022	0.01753
	3433.2	0.0677	0.03063	-0.01261	0.01763	0.01796
	3433.4	0.07033	0.01753	-0.01415	0.02026	0.01656
	3433.59	0.07678	-0.00147	-0.00726	0.02671	0.01666
	3433.79	0.0781	0.00597	0.01341	0.02803	0.01871
	3433.98	0.07587	0.0108	0.01054	0.0258	0.01794
	3434.18	0.07599	-0.00701	-0.00911	0.02592	0.01499
	3434.38	0.07266	-0.00398	-0.00441	0.02259	0.01479
	3434.57	0.06715	0.00841	0.00828	0.01708	0.01582
	3434.77	0.06787	0.00395	0.00802	0.0178	0.01565
	3434.96	0.07026	0.00438	0.00634	0.02019	0.01635
	3435.16	0.07431	0.01505	0.00407	0.02424	0.01738
	3435.35	0.07965	0.01738	-0.00329	0.02958	0.01883
	3435.55	0.07884	0.00867	-0.02159	0.02877	0.01908
	3435.74	0.07043	0.00988	-0.02414	0.02036	0.01751
	3435.94	0.06507	0.00996	-0.00492	0.015	0.01658
	3436.13	0.06521	0.00014	0.00217	0.01514	0.01553
	3436.33	0.06657	0.0089	0.00114	0.0165	0.01511
	3436.52	0.06948	0.02039	0.00724	0.01941	0.015
	3436.72	0.06662	0.02237	0.01196	0.01655	0.0155
	3436.91	0.0673	0.02955	0.00647	0.01723	0.01576
	3437.11	0.07423	0.02705	0.00288	0.02416	0.01566
	3437.3	0.07178	0.01525	0.00284	0.02171	0.01595
	3437.5	0.0651	0.00182	-0.00044	0.01503	0.01645
	3437.7	0.06581	-0.00319	-0.00114	0.01574	0.01703
	3437.89	0.06657	0.00479	0.00065	0.0165	0.01601
	3438.09	0.06703	0.01161	0.00174	0.01696	0.01621
	3438.28	0.07349	0.01174	0.00404	0.02342	0.01655
	3438.48	0.07723	0.01202	0.00078	0.02716	0.01544
	3438.67	0.0774	0.02096	-0.00393	0.02733	0.01526
	3438.87	0.07318	0.01954	0.00069	0.02311	0.01537
	3439.06	0.06825	0.0102	-0.0013	0.01818	0.01553
	3439.26	0.07168	0.01185	-0.00617	0.02161	0.01606
	3439.45	0.07462	0.01184	-0.00301	0.02455	0.01755
	3439.65	0.06889	0.01338	-0.00331	0.01882	0.01815
	3439.84	0.06217	0.02072	-0.00446	0.0121	0.01734
	3440.04	0.06374	0.0192	-0.00177	0.01367	0.01721
	3440.23	0.06433	0.00996	0.00391	0.01426	0.01635
	3440.43	0.05988	-0.00449	0.00853	0.00981	0.01614
	3440.62	0.06046	-0.00514	0.00511	0.01039	0.01524
	3440.82	0.06304	0.01072	-0.00279	0.01297	0.01438
	3441.02	0.06221	0.01757	-0.01202	0.01214	0.01603
	3441.21	0.06255	0.01807	-0.01119	0.01248	0.01473
	3441.41	0.06588	0.01436	0.00605	0.01581	0.01291
	3441.6	0.06398	0.00841	0.00883	0.01391	0.01337
	3441.8	0.06175	0.00548	-0.01127	0.01168	0.015
	3441.99	0.06956	0.00926	-0.02231	0.01949	0.0181
	3442.19	0.07494	0.01108	-0.01984	0.02487	0.01936
	3442.38	0.07235	-0.00079	-0.01473	0.02228	0.01832
	3442.58	0.06708	-0.00566	-0.01208	0.01701	0.01713
	3442.77	0.06317	-0.00287	-0.01077	0.0131	0.01581
	3442.97	0.06519	-0.00267	-0.00777	0.01512	0.01558
	3443.16	0.06511	0.00555	-0.01032	0.01504	0.01756
	3443.36	0.0655	0.01177	-0.00995	0.01543	0.018
	3443.55	0.06832	0.01377	-0.00835	0.01825	0.01684
	3443.75	0.06575	0.01788	-0.01061	0.01568	0.01735
	3443.95	0.06691	0.01908	-0.00422	0.01684	0.01849
	3444.14	0.0703	0.02143	0.0019	0.02023	0.01726
	3444.34	0.0675	0.01912	0.00347	0.01743	0.01539
	3444.53	0.06667	0.01432	0.00722	0.0166	0.01488
	3444.73	0.06749	0.01497	0.00354	0.01742	0.01415
	3444.92	0.07031	0.00973	-0.00488	0.02024	0.01499
	3445.12	0.07222	0.00495	-0.01507	0.02215	0.01571
	3445.31	0.06363	0.01539	-0.01735	0.01356	0.01501
	3445.51	0.05777	0.02409	0.00303	0.0077	0.01605
	3445.7	0.06614	0.01736	0.01382	0.01607	0.01688
	3445.9	0.07281	0.01251	0.00716	0.02274	0.01608
	3446.09	0.0696	0.01719	0.00238	0.01953	0.01585
	3446.29	0.06645	0.02233	-0.0061	0.01638	0.01682
	3446.48	0.06779	0.02766	-0.00859	0.01772	0.01793
	3446.68	0.07256	0.01842	-0.00749	0.02249	0.01779
	3446.88	0.07313	0.00198	-0.01602	0.02306	0.01656
	3447.07	0.07613	0.0083	-0.01665	0.02606	0.015
	3447.27	0.07912	0.01132	-0.0049	0.02905	0.01392
	3447.46	0.06758	0.0053	-0.0046	0.01751	0.01312
	3447.66	0.05828	0.01327	-0.01608	0.00821	0.01329
	3447.85	0.06528	0.01513	-0.01965	0.01521	0.01508
	3448.05	0.06864	0.01285	-0.00825	0.01857	0.01688
	3448.24	0.06416	0.01175	-0.00238	0.01409	0.01865
	3448.44	0.06762	0.00361	-0.00981	0.01755	0.01802
	3448.63	0.06932	0.0065	-0.01744	0.01925	0.01595
	3448.83	0.06893	0.01022	-0.02312	0.01886	0.01736
	3449.02	0.07695	-0.00161	-0.01178	0.02688	0.01903
	3449.22	0.07926	-0.00981	0.00485	0.02919	0.01843
	3449.41	0.06954	0.00036	0.00241	0.01947	0.01665
	3449.61	0.06033	0.01746	-0.00965	0.01026	0.01473
	3449.8	0.05876	0.01477	-0.00981	0.00869	0.01408
	3450	0.06457	-0.00012	-0.00672	0.0145	0.01338
	3450.2	0.07027	0.00123	-0.0175	0.0202	0.01234
	3450.39	0.07082	0.00766	-0.01185	0.02075	0.01225
	3450.59	0.06591	0.00362	0.00469	0.01584	0.01447
	3450.78	0.06229	0.00013	-0.00341	0.01222	0.01661
	3450.98	0.06262	0.00922	-0.0146	0.01255	0.01671
	3451.17	0.06145	0.02217	-0.01331	0.01138	0.01739
	3451.37	0.06269	0.02088	-0.01013	0.01262	0.01802
	3451.56	0.06036	0.0123	-0.00869	0.01029	0.01728
	3451.76	0.05361	0.01879	-0.0115	0.00354	0.01774
	3451.95	0.05938	0.02341	-0.01363	0.00931	0.01844
	3452.15	0.07081	0.01077	-0.01481	0.02074	0.01785
	3452.34	0.06873	0.00146	-0.01483	0.01866	0.01616
	3452.54	0.06122	0.00424	-0.01281	0.01115	0.01442
	3452.73	0.06253	0.01279	-0.00218	0.01246	0.01543
	3452.93	0.06423	0.01318	0.01005	0.01416	0.01576
	3453.12	0.0678	0.01115	0.00586	0.01773	0.01462
	3453.32	0.07716	0.01799	-0.00659	0.02709	0.01492
	3453.52	0.07927	0.01517	-0.01174	0.0292	0.01537
	3453.71	0.07611	0.00782	-0.0154	0.02604	0.01422
	3453.91	0.07002	0.00452	-0.02172	0.01995	0.0143
	3454.1	0.06111	-0.00967	-0.01594	0.01104	0.01733
	3454.3	0.05872	-0.00835	-0.01105	0.00865	0.01721
	3454.49	0.06019	0.00751	-0.01097	0.01012	0.01406
	3454.69	0.0597	0.0104	0.00106	0.00963	0.01303
	3454.88	0.06077	0.00665	0.00765	0.0107	0.0145
	3455.08	0.06498	-0.00331	0.00091	0.01491	0.01643
	3455.27	0.07052	-4e-05	-0.00315	0.02045	0.01696
	3455.47	0.06996	0.01094	0.00085	0.01989	0.016
	3455.66	0.06364	0.00369	0.00082	0.01357	0.01478
	3455.86	0.05987	-0.00303	-0.01396	0.0098	0.015
	3456.05	0.05992	-0.00389	-0.02253	0.00985	0.01523
	3456.25	0.06215	-0.00852	-0.00986	0.01208	0.01487
	3456.45	0.0618	-0.00608	0.00814	0.01173	0.01589
	3456.64	0.05613	-0.00144	0.01994	0.00606	0.0182
	3456.84	0.05263	-0.00325	0.02326	0.00256	0.01994
	3457.03	0.05665	-0.00586	0.01533	0.00658	0.0184
	3457.23	0.06025	-0.00495	0.00311	0.01018	0.01512
	3457.42	0.06005	0.00161	-0.0049	0.00998	0.01349
	3457.62	0.06234	0.00415	-0.02292	0.01227	0.01348
	3457.81	0.0638	0.00381	-0.03454	0.01373	0.01424
	3458.01	0.06054	0.0008	-0.01464	0.01047	0.01512
	3458.2	0.05757	-0.00664	-0.00203	0.0075	0.01641
	3458.4	0.0545	-0.0025	-0.008	0.00443	0.01561
	3458.59	0.05596	0.00838	-0.01029	0.00589	0.01318
	3458.79	0.06542	0.00364	-0.00651	0.01535	0.01364
	3458.98	0.06786	-0.00902	0.00096	0.01779	0.01481
	3459.18	0.06199	-0.0118	-0.00693	0.01192	0.01539
	3459.38	0.061	-0.01256	-0.02282	0.01093	0.01573
	3459.57	0.065	-0.01179	-0.02008	0.01493	0.01443
	3459.77	0.06919	-0.00409	-0.00766	0.01912	0.0147
	3459.96	0.0639	0.00896	-0.00605	0.01383	0.0159
	3460.16	0.0577	0.01627	-0.01351	0.00763	0.01532
	3460.35	0.06273	-0.0009	-0.01615	0.01266	0.01518
	3460.55	0.06381	-0.01744	-0.00817	0.01374	0.01605
	3460.74	0.06055	-0.02198	0.00543	0.01048	0.01651
	3460.94	0.06512	-0.02201	0.00963	0.01505	0.01548
	3461.13	0.07139	-0.00806	0.00948	0.02132	0.01471
	3461.33	0.07074	-0.00119	0.00634	0.02067	0.01409
	3461.52	0.06739	-0.00456	-0.00572	0.01732	0.01472
	3461.72	0.06656	-0.00871	-0.01173	0.01649	0.01637
	3461.91	0.06185	-0.00476	-0.01076	0.01178	0.01635
	3462.11	0.05675	0.00923	-0.02023	0.00668	0.01756
	3462.3	0.06083	0.00944	-0.03466	0.01076	0.01779
	3462.5	0.06394	-0.00217	-0.02605	0.01387	0.01667
	3462.7	0.0607	-0.00517	-0.01719	0.01063	0.01731
	3462.89	0.05546	0.00415	-0.02134	0.00539	0.01697
	3463.09	0.05546	0.01767	-0.00852	0.00539	0.01539
	3463.28	0.06549	0.02296	0.00123	0.01542	0.01548
	3463.48	0.07321	0.01713	0.00015	0.02314	0.01658
	3463.67	0.07047	0.01099	-0.00165	0.0204	0.01558
	3463.87	0.06642	0.0068	-0.00955	0.01635	0.01446
	3464.06	0.066	0.01086	-0.00818	0.01593	0.01608
	3464.26	0.06308	0.01788	-0.0039	0.01301	0.01709
	3464.45	0.0575	0.01116	-0.005	0.00743	0.01707
	3464.65	0.05375	0.00024	-0.00058	0.00368	0.01768
	3464.84	0.05687	0.00437	-0.00208	0.0068	0.01734
	3465.04	0.06906	0.01257	-0.01251	0.01899	0.01664
	3465.23	0.07744	0.01483	-0.01201	0.02737	0.01527
	3465.43	0.07411	0.01831	-0.01348	0.02404	0.01418
	3465.62	0.07018	0.01762	-0.02795	0.02011	0.01566
	3465.82	0.06583	0.00909	-0.02554	0.01576	0.01571
	3466.02	0.05939	-0.00928	-0.01707	0.00932	0.01435
	3466.21	0.06161	-0.0137	-0.0194	0.01154	0.0157
	3466.41	0.06506	0.00904	-0.00237	0.01499	0.01763
	3466.6	0.06246	0.01129	0.0212	0.01239	0.01822
	3466.8	0.06267	-0.00729	0.01696	0.0126	0.01637
	3466.99	0.06519	-0.00267	0.00126	0.01512	0.01433
	3467.19	0.06447	0.00114	-0.00601	0.0144	0.01533
	3467.38	0.06608	0.00482	-0.0018	0.01601	0.01593
	3467.58	0.06916	0.01762	0.01363	0.01909	0.01687
	3467.77	0.06495	0.01525	0.01149	0.01488	0.01941
	3467.97	0.06208	0.01425	-0.0058	0.01201	0.01883
	3468.16	0.06592	0.01299	-0.01078	0.01585	0.01628
	3468.36	0.06868	0.00663	-0.01068	0.01861	0.01401
	3468.55	0.06613	0.00434	-0.00625	0.01606	0.01252
	3468.75	0.06487	-0.00169	-0.00065	0.0148	0.0142
	3468.95	0.067	-0.01203	-0.00295	0.01693	0.01595
	3469.14	0.06916	-0.01259	-0.00728	0.01909	0.01516
	3469.34	0.07308	0.00256	-0.01502	0.02301	0.01549
	3469.53	0.06861	0.00858	-0.01765	0.01854	0.01753
	3469.73	0.05828	0.00263	-0.00685	0.00821	0.01741
	3469.92	0.05511	0.00238	-0.00216	0.00504	0.01646
	3470.12	0.05647	0.00459	-0.00572	0.0064	0.01851
	3470.31	0.0574	0.0021	-0.00332	0.00733	0.02016
	3470.51	0.05238	-0.00378	0.00382	0.00231	0.01779
	3470.7	0.05069	-0.00058	0.00143	0.00062	0.01585
	3470.9	0.05921	0.00532	-0.01205	0.00914	0.01678
	3471.09	0.06288	0.00433	-0.02063	0.01281	0.01648
	3471.29	0.06342	0.00142	-0.01297	0.01335	0.01551
	3471.48	0.06657	0.0084	-0.00436	0.0165	0.01617
	3471.68	0.06832	0.01722	-0.01261	0.01825	0.01611
	3471.88	0.07088	0.01373	-0.02072	0.02081	0.01531
	3472.07	0.07038	0.01464	-0.00771	0.02031	0.01606
	3472.27	0.06313	0.00925	0.00538	0.01306	0.01629
	3472.46	0.06298	0.00132	0.00114	0.01291	0.01479
	3472.66	0.07023	0.00881	-0.00414	0.02016	0.01559
	3472.85	0.07329	0.00572	-0.0088	0.02322	0.01808
	3473.05	0.0705	-0.00598	-0.004	0.02043	0.01775
	3473.24	0.06617	-0.0055	0.00379	0.0161	0.01678
	3473.44	0.06948	0.00397	0.00134	0.01941	0.01768
	3473.63	0.07537	0.00823	0.00203	0.0253	0.01772
	3473.83	0.06989	-0.00191	-0.00549	0.01982	0.01744
	3474.02	0.05797	-0.00818	-0.01815	0.0079	0.01738
	3474.22	0.05272	0.00033	-0.01813	0.00265	0.01632
	3474.41	0.05453	0.01083	-0.02127	0.00446	0.01585
	3474.61	0.06353	0.01166	-0.02411	0.01346	0.01595
	3474.8	0.06966	0.00375	-0.00673	0.01959	0.01564
	3475	0.0706	0.00021	0.00927	0.02053	0.0162
	3475.2	0.07527	0.00217	0.00472	0.0252	0.0166
	3475.39	0.07238	-0.00547	-0.00095	0.02231	0.01576
	3475.59	0.06245	-0.01505	-0.00216	0.01238	0.01713
	3475.78	0.06135	-0.00373	-0.01315	0.01128	0.01879
	3475.98	0.06617	0.01354	-0.02923	0.0161	0.01805
	3476.17	0.07103	0.01364	-0.03014	0.02096	0.01966
	3476.37	0.07458	0.00757	-0.01076	0.02451	0.02064
	3476.56	0.07172	0.0084	0.00287	0.02165	0.01626
	3476.76	0.06912	0.00037	-0.00226	0.01905	0.01353
	3476.95	0.06961	-0.01446	-0.00571	0.01954	0.01439
	3477.15	0.06732	-0.0109	0.00342	0.01725	0.01494
	3477.34	0.06695	0.00082	0.0078	0.01688	0.01624
	3477.54	0.06831	-0.00051	-0.00449	0.01824	0.0169
	3477.73	0.06342	-0.00607	-0.00971	0.01335	0.01655
	3477.93	0.05856	-0.00226	0.00182	0.00849	0.01739
	3478.12	0.06609	0.01506	0.00511	0.01602	0.01785
	3478.32	0.07245	0.03354	-0.00945	0.02238	0.01825
	3478.52	0.06474	0.03034	-0.01948	0.01467	0.0184
	3478.71	0.06208	0.01802	-0.01049	0.01201	0.01751
	3478.91	0.0658	0.01069	-0.00332	0.01573	0.01778
	3479.1	0.06455	0.00741	-0.01063	0.01448	0.02014
	3479.3	0.06572	0.0145	-0.01689	0.01565	0.0247
	3479.49	0.06718	0.01472	-0.00784	0.0234	0.0311
	3479.69	0.06847	0.00203	0.00292	0.04521	0.03821
	3479.88	0.07228	-0.00162	-0.00726	0.05264	0.04626
	3480.08	0.06875	0.00777	-0.01701	0.04157	0.0331
	3480.27	0.06787	0.01667	-0.00517	0.03544	0.03012
	3480.47	0.07653	0.02166	-0.00117	0.03814	0.03429
	3480.66	0.07196	0.02619	-0.00684	0.0436	0.03012
	3480.86	0.06232	0.02062	-0.00429	0.04974	0.01528
	3481.05	0.06939	0.01149	-0.00726	0.03672	0.00462
	3481.25	0.07512	0.01405	-0.00753	0.01941	0.00204
	3481.45	0.06516	0.00789	0.00695	0.04768	0.01037
	3481.64	0.05432	-0.00633	0.02456	0.13935	0.04482
	3481.84	0.06038	0.00213	0.04811	0.27732	0.11905
	3482.03	0.07215	0.01136	0.09569	0.43977	0.24292
	3482.23	0.0739	0.00355	0.1582	0.6299	0.42939
	3482.42	0.0768	0.01381	0.22275	0.8255	0.66339
	3482.62	0.08412	0.04821	0.27743	0.93307	0.89798
	3482.81	0.0934	0.08659	0.2938	0.9064	1.06951
	3483.01	0.10305	0.12581	0.25939	0.74403	1.10778
	3483.2	0.1019	0.15606	0.16584	0.43528	0.94982
	3483.4	0.09548	0.16549	0.03718	0.01908	0.58795
	3483.59	0.09269	0.14525	-0.08925	-0.40125	0.10435
	3483.79	0.08517	0.09837	-0.19882	-0.70922	-0.38671
	3483.98	0.07112	0.04001	-0.27181	-0.85354	-0.77648
	3484.18	0.05534	-0.02162	-0.2892	-0.83601	-0.98793
	3484.38	0.03986	-0.07472	-0.24788	-0.70741	-1.00911
	3484.57	0.03249	-0.10479	-0.18469	-0.5415	-0.87762
	3484.77	0.03584	-0.10522	-0.12962	-0.37931	-0.6734
	3484.96	0.04492	-0.09059	-0.07629	-0.24348	-0.46952
	3485.16	0.05326	-0.07652	-0.03635	-0.14442	-0.29664
	3485.35	0.05882	-0.05737	-0.01713	-0.09375	-0.1758
	3485.55	0.05794	-0.0237	-0.01278	-0.05082	-0.0989
	3485.74	0.04791	0.00281	-0.01777	-0.0041	-0.0465
	3485.94	0.04831	-0.00143	-0.02651	-0.00571	-0.0246
	3486.13	0.05652	-0.00759	-0.04215	-0.02353	-0.02516
	3486.33	0.06187	0.00407	-0.04271	-0.02473	-0.02836
	3486.52	0.06763	0.01138	-0.0196	-0.02931	-0.03356
	3486.72	0.06616	0.0081	-0.00461	-0.02475	-0.03965
	3486.91	0.05946	0.01033	-0.00486	-0.02355	-0.04487
	3487.11	0.05701	0.01835	-0.01727	-0.03769	-0.05214
	3487.3	0.0617	0.01583	-0.02034	-0.03546	-0.04804
	3487.5	0.06481	0.0046	-0.00157	-0.02048	-0.03293
	3487.7	0.06485	-0.00401	0.00717	-0.00817	-0.02391
	3487.89	0.06652	-0.00788	0.00218	0.00315	-0.01762
	3488.09	0.0663	-0.00403	-0.00389	0.01338	-0.01315
	3488.28	0.06666	0.00654	-0.00822	0.00672	-0.01315
	3488.48	0.06745	0.00557	-0.00913	-0.01503	-0.01335
	3488.67	0.06664	-0.00279	-0.0047	-0.01508	-0.01177
	3488.87	0.06946	0.00175	-0.00489	-0.00141	-0.00205
	3489.06	0.06869	0.00251	-0.00808	0.00076	0.00383
	3489.26	0.06545	0.00471	-0.01119	0.00867	-0.0081
	3489.45	0.06784	0.02235	-0.01733	0.02002	-0.01402
	3489.65	0.06588	0.02044	-0.0165	0.0173	-0.00538
	3489.84	0.06473	0.00496	-0.01034	0.00612	-0.00974
	3490.04	0.0673	0.00315	0.00097	0.00885	-0.01779
	3490.23	0.06664	0.00662	0.00196	0.0204	-0.00838
	3490.43	0.06524	0.01635	-0.01208	0.01278	-0.00265
	3490.62	0.06176	0.01894	-0.01544	0.00814	-0.00807
	3490.82	0.06405	0.0046	-0.02001	0.02282	-0.01293
	3491.02	0.07308	-0.00717	-0.02294	0.02439	-0.01078
	3491.21	0.07247	-0.00495	-0.01786	-2e-05	-0.0068
	3491.41	0.06309	0.00961	-0.02235	-0.02118	-0.01501
	3491.6	0.061	0.02701	-0.0124	-0.01775	-0.01788
	3491.8	0.06428	0.0208	-0.00155	-0.00265	-0.00491
	3491.99	0.06368	-0.00075	-0.00361	0.00478	0.00309
	3492.19	0.06371	-0.0009	0.00219	0.00164	0.00238
	3492.38	0.06803	0.00526	0.00214	0.00237	0.00632
	3492.58	0.06557	0.00738	-0.00942	0.01409	0.01304
	3492.77	0.05717	0.00796	-0.02272	0.01912	0.01262
	3492.97	0.05379	-0.00155	-0.01557	0.01115	0.00973
	3493.16	0.05498	-0.00512	0.00264	0.01156	0.00982
	3493.36	0.06342	-0.00044	0.00227	0.02087	0.00709
	3493.55	0.07099	0.00046	0.00636	0.02095	-0.000123063
	3493.75	0.06829	0.00132	0.01737	0.01421	-0.000768621
	3493.95	0.0707	0.00016	0.01859	0.0132	0.00306
	3494.14	0.07766	-0.00061	0.01034	0.00099	0.00616
	3494.34	0.07112	0.00262	-0.00672	-0.02114	0.01064
	3494.53	0.05919	0.00278	-0.01188	-0.01818	0.01049
	3494.73	0.05518	0.00947	-0.00624	-0.01094	0.01315
	3494.92	0.06205	0.02137	-0.0017	-0.00175	0.01774
	3495.12	0.07163	0.01715	0.0053	0.01825	0.01249
	3495.31	0.07384	0.00428	0.00333	0.01298	0.00881
	3495.51	0.07324	9e-05	-0.00556	0.0074	0.01139
	3495.7	0.07611	0.00352	-0.00483	0.02872	0.01054
	3495.9	0.07476	0.0114	-0.00419	0.03511	0.00817
	3496.09	0.06453	0.01168	-0.01467	0.02068	0.01289
	3496.29	0.05887	0.01225	-0.01768	0.01402	0.02006
	3496.48	0.05808	0.01857	-0.01181	0.01254	0.02195
	3496.68	0.06313	0.011	-0.01231	0.01895	0.02143
	3496.88	0.07148	0.00459	-0.0159	0.03046	0.02395
	3497.07	0.06703	0.00539	-0.01665	0.04092	0.03333
	3497.27	0.06097	-0.0008	-0.00967	0.04239	0.03964
	3497.46	0.06574	0.00091	0.00204	0.0352	0.04163
	3497.66	0.06838	0.0172	0.00396	0.0388	0.0466
	3497.85	0.06816	0.02437	-0.00804	0.04308	0.03997
	3498.05	0.07622	0.01766	-0.017	0.03674	0.02574
	3498.24	0.08364	0.01316	-0.01429	0.01869	0.02403
	3498.44	0.08229	0.01027	-0.00435	0.00741	0.02078
	3498.63	0.08002	0.00495	0.01528	0.03138	0.0194
	3498.83	0.07306	0.00217	0.03775	0.10138	0.0497
	3499.02	0.06422	-0.00099	0.05731	0.22406	0.11049
	3499.22	0.07079	-0.00238	0.09978	0.39313	0.21893
	3499.41	0.07931	0.01473	0.16524	0.58378	0.39203
	3499.61	0.07927	0.03639	0.22544	0.76293	0.61292
	3499.8	0.07896	0.04598	0.27296	0.89317	0.85644
	3500	0.08214	0.06136	0.2926	0.91976	1.04791
	3500.2	0.09272	0.09283	0.26627	0.78619	1.10246
	3500.39	0.10137	0.12096	0.18475	0.48784	0.98051
	3500.59	0.10235	0.13113	0.05447	0.10923	0.66493
	3500.78	0.09623	0.12102	-0.08712	-0.28744	0.18899
	3500.98	0.08571	0.08649	-0.19489	-0.65258	-0.32367
	3501.17	0.07306	0.03218	-0.2603	-0.85941	-0.74081
	3501.37	0.05658	-0.02777	-0.28619	-0.88202	-0.99345
	3501.56	0.04444	-0.07983	-0.26442	-0.78951	-1.05426
	3501.76	0.04469	-0.11712	-0.21022	-0.62813	-0.94618
	3501.95	0.05117	-0.12504	-0.14689	-0.44087	-0.74448
	3502.15	0.049	-0.11036	-0.09072	-0.27855	-0.52291
	3502.34	0.04074	-0.09438	-0.05487	-0.1777	-0.32554
	3502.54	0.04055	-0.07604	-0.03556	-0.12122	-0.19
	3502.73	0.04857	-0.06067	-0.02418	-0.08271	-0.11561
	3502.93	0.05813	-0.0486	-0.01922	-0.05026	-0.06631
	3503.12	0.06235	-0.02641	-0.01663	-0.04237	-0.03722
	3503.32	0.05596	-0.00277	-0.02143	-0.05035	-0.03014
	3503.52	0.04767	-0.00088	-0.03017	-0.0483	-0.03315
	3503.71	0.05059	-0.0192	-0.0337	-0.05483	-0.04328
	3503.91	0.06248	-0.03309	-0.03264	-0.06346	-0.05336
	3504.1	0.06846	-0.02484	-0.02961	-0.06311	-0.05785
	3504.3	0.0655	-0.0085	-0.01835	-0.06409	-0.05775
	3504.49	0.06767	-0.01036	-0.00446	-0.06732	-0.04879
	3504.69	0.06793	-0.01588	-0.00384	-0.0571	-0.03622
	3504.88	0.05602	-0.01197	-0.00523	-0.04037	-0.03264
	3505.08	0.05212	0.00071	-0.01085	-0.03504	-0.03018
	3505.27	0.05947	0.01729	-0.01695	-0.03145	-0.01399
	3505.47	0.05937	0.01083	-0.01373	-0.02636	0.000458736
	3505.66	0.05621	-0.00438	-0.01118	-0.0347	-0.00347
	3505.86	0.05499	-0.00558	-0.0136	-0.05333	-0.01564
	3506.05	0.05153	0.00108	-0.00839	-0.05704	-0.01968
	3506.25	0.05055	0.00439	0.00025	-0.04434	-0.02447
	3506.45	0.05164	-0.00315	-0.01099	-0.04072	-0.03531
	3506.64	0.05327	-0.0084	-0.0136	-0.03685	-0.02859
	3506.84	0.05586	-0.01008	-0.00463	-0.02657	-0.01248
	3507.03	0.05688	-0.00746	-0.01418	-0.03238	-0.01157
	3507.23	0.05356	-0.0053	-0.03015	-0.03935	-0.01792
	3507.42	0.04937	-0.01525	-0.04486	-0.03818	-0.02381
	3507.62	0.05047	-0.01005	-0.05684	-0.03065	-0.02819
	3507.81	0.04414	0.0047	-0.04934	-0.02675	-0.02528
	3508.01	0.03109	-0.00243	-0.0189	-0.03931	-0.01942
	3508.2	0.0292	-0.0128	-0.00954	-0.04891	-0.01657
	3508.4	0.03286	-0.01455	-0.03067	-0.04161	-0.01399
	3508.59	0.03948	-0.01435	-0.03755	-0.02787	-0.01189
	3508.79	0.05104	-0.00881	-0.03607	-0.0149	-0.01259
	3508.98	0.0482	-0.00787	-0.04425	-0.0097	-0.02022
	3509.18	0.0337	-0.01574	-0.04584	-0.02635	-0.02207
	3509.38	0.03494	-0.02048	-0.0297	-0.03673	-0.00561
	3509.57	0.04513	-0.02531	-0.01349	-0.03682	-0.00351
	3509.77	0.05	-0.03626	0.00034	-0.05339	-0.02033
	3509.96	0.05865	-0.04283	0.02114	-0.06321	-0.02615
	3510.16	0.0738	-0.01897	0.02202	-0.04372	-0.02615
	3510.35	0.09506	0.02468	0.00071	-0.02713	-0.02836
	3510.55	0.10952	0.04813	-0.01956	-0.02237	-0.02472
	3510.74	0.10449	0.04948	-0.02642	-0.01591	-0.02608
	3510.94	0.09648	0.03847	-0.02427	-0.02767	-0.03483
	3511.13	0.0896	0.01733	-0.02592	-0.04309	-0.02875
	3511.33	0.07736	0.00116	-0.01952	-0.04519	-0.01493
	3511.52	0.06864	0.00064	-0.01302	-0.02201	-0.01011
	3511.72	0.06623	0.00609	-0.0131	0.00416	-0.01336
	3511.91	0.06284	-0.00216	-0.00897	-0.00713	-0.01611
	3512.11	0.05756	-0.01609	-0.00736	-0.02235	-0.01076
	3512.3	0.0587	-0.0151	-0.01226	-0.01406	-0.00517
	3512.5	0.0634	-0.00824	-0.0201	-0.02104	-0.00551
	3512.7	0.06069	-0.00325	-0.02079	-0.05244	-0.01241
	3512.89	0.05783	-0.00713	-0.02607	-0.05145	-0.01877
	3513.09	0.06222	-0.01977	-0.02607	-0.02708	-0.01446
	3513.28	0.06501	-0.01822	-0.00538	-0.02434	-0.01323
	3513.48	0.06168	-0.00241	-0.00099	-0.0393	-0.01752
	3513.67	0.06018	0.00161	-0.01026	-0.05036	-0.01172
	3513.87	0.0588	-0.00629	-0.00981	-0.02935	-0.00457
	3514.06	0.05601	-0.01137	-0.01229	-0.00558	-0.000935988
	3514.26	0.0584	-0.0132	-0.01613	-0.00922	0.00383
	3514.45	0.05682	-0.00876	-0.02175	-0.01773	0.01136
	3514.65	0.05161	-0.00402	-0.0251	-0.03194	0.01704
	3514.84	0.05271	0.00237	-0.01415	-0.04026	0.01632
	3515.04	0.05712	0.01138	-0.01114	-0.02824	0.01647
	3515.23	0.06351	0.00144	-0.01252	-0.02311	0.00277
	3515.43	0.06341	-0.01019	-0.00407	-0.04087	-0.02032
	3515.62	0.0591	-0.00429	-0.00262	-0.04393	-0.02457
	3515.82	0.06176	-0.00879	-0.0013	-0.02082	-0.01509
	3516.02	0.0668	-0.01724	0.00964	0.02254	0.000363098
	3516.21	0.07344	-0.00935	0.02179	0.10476	0.03612
	3516.41	0.0748	0.00051	0.05165	0.22521	0.11165
	3516.6	0.06967	0.0117	0.10964	0.38656	0.24363
	3516.8	0.06818	0.01218	0.17259	0.57765	0.43404
	3516.99	0.07644	0.00806	0.22569	0.75044	0.65866
	3517.19	0.0892	0.02803	0.26435	0.84894	0.87452
	3517.38	0.08836	0.06512	0.26545	0.8273	1.02153
	3517.58	0.08144	0.10794	0.2122	0.64676	1.02396
	3517.77	0.08434	0.13218	0.11605	0.33535	0.83401
	3517.97	0.08836	0.13338	-0.00962	-0.03623	0.47215
	3518.16	0.08212	0.11408	-0.13562	-0.41202	0.00491
	3518.36	0.06275	0.06182	-0.23216	-0.71106	-0.46891
	3518.55	0.03572	-0.00071	-0.28408	-0.86864	-0.82687
	3518.75	0.01934	-0.05534	-0.28509	-0.87794	-0.99649
	3518.95	0.02275	-0.0956	-0.25304	-0.76966	-0.99122
	3519.14	0.02653	-0.11812	-0.20452	-0.59822	-0.86078
	3519.34	0.02245	-0.12288	-0.14055	-0.43087	-0.66856
	3519.53	0.0294	-0.11993	-0.07432	-0.29223	-0.47313
	3519.73	0.04139	-0.11198	-0.03864	-0.188	-0.30444
	3519.92	0.03843	-0.0824	-0.03124	-0.11702	-0.17896
	3520.12	0.03849	-0.05556	-0.02923	-0.0774	-0.10298
	3520.31	0.05615	-0.03909	-0.03702	-0.08013	-0.0583
	3520.51	0.06416	-0.01257	-0.04566	-0.08427	-0.0331
	3520.7	0.05342	0.00162	-0.0456	-0.07501	-0.02499
	3520.9	0.04592	-0.00605	-0.04351	-0.07166	-0.03097
	3521.09	0.0485	-0.01793	-0.03789	-0.07815	-0.04641
	3521.29	0.0522	-0.01603	-0.03443	-0.08557	-0.04992
	3521.48	0.05157	-0.00686	-0.03887	-0.08316	-0.04909
	3521.68	0.05337	-0.01098	-0.03612	-0.08279	-0.05833
	3521.88	0.05468	-0.02183	-0.03212	-0.07471	-0.05741
	3522.07	0.05351	-0.03138	-0.03892	-0.07174	-0.04469
	3522.27	0.05357	-0.0299	-0.03817	-0.0775	-0.03508
	3522.46	0.05561	-0.01687	-0.03361	-0.06383	-0.02464
	3522.66	0.05907	-0.01281	-0.0308	-0.05498	-0.01586
	3522.85	0.05561	-0.02418	-0.01963	-0.05042	-0.01091
	3523.05	0.05264	-0.02355	-0.01242	-0.04326	-0.00856
	3523.24	0.05838	-0.00792	-0.0131	-0.04581	-0.00491
	3523.44	0.06359	0.00051	-0.01469	-0.03664	-0.00192
	3523.63	0.05821	-0.00137	-0.01591	-0.02995	-0.000393821
	3523.83	0.05455	-0.01328	-0.01619	-0.04884	0.00284
	3524.02	0.06227	-0.0228	-0.01871	-0.0611	0.00428
	3524.22	0.06224	-0.02562	-0.01852	-0.06113	0.00428
	3524.41	0.05651	-0.02322	-0.02464	-0.06686	0.00463
	3524.61	0.0583	-0.01621	-0.0299	-0.06507	0.00529
	3524.8	0.05782	-0.01027	-0.01507	-0.06555	0.00742
	3525	0.05603	-0.00166	-0.00979	-0.06734	0.00849
	3525.2	0.05262	0.00748	-0.0184	-0.07075	0.00851
	3525.39	0.04513	0.00846	-0.01224	-0.07824	0.00709
	3525.59	0.04964	-0.00305	-0.01165	-0.07373	0.00526
	3525.78	0.05559	-0.01608	-0.02584	-0.06778	0.00618
	3525.98	0.0495	-0.0141	-0.02979	-0.07387	0.00695
	3526.17	0.04461	-0.01396	-0.02418	-0.07876	0.00659
	3526.37	0.04172	-0.01784	-0.02715	-0.08165	0.00784
	3526.56	0.03982	-0.0034	-0.03453	-0.08355	0.00941
	3526.76	0.0413	0.00566	-0.03716	-0.08207	0.00938
	3526.95	0.04595	0.00814	-0.02924	-0.07742	0.01011
	3527.15	0.05305	0.0177	-0.00796	-0.07032	0.01097
	3527.34	0.05071	0.01508	-0.00495	-0.07266	0.01057
	3527.54	0.04564	0.00755	-0.0227	-0.07773	0.00998
	3527.73	0.05066	-0.00031	-0.027	-0.07271	0.01021
	3527.93	0.05452	-0.00598	-0.01374	-0.06885	0.01108
	3528.12	0.05132	0.00125	-0.00784	-0.07205	0.01056
	3528.32	0.05292	0.00499	-0.01524	-0.07045	0.01035
	3528.52	0.05997	0.00144	-0.01963	-0.0634	0.0111
	3528.71	0.05598	-0.00073	-0.02565	-0.06739	0.01004
	3528.91	0.04924	-0.00334	-0.0254	-0.07413	0.00994
	3529.1	0.05195	-0.00806	-0.02273	-0.07142	0.01134
	3529.3	0.05308	-0.0107	-0.03027	-0.07029	0.01109
	3529.49	0.04973	-0.00425	-0.02573	-0.07364	0.00947
	3529.69	0.04567	0.00394	-0.01745	-0.0777	0.00835
	3529.88	0.04903	0.01212	-0.00584	-0.07434	0.00961
	3530.08	0.05726	0.01255	0.00472	-0.06611	0.00922
	3530.27	0.05681	0.00445	-0.0144	-0.06656	0.00716
	3530.47	0.05407	0.00665	-0.0274	-0.0693	0.00886
	3530.66	0.05936	0.00669	-0.01417	-0.06401	0.01052
	3530.86	0.06255	-0.001	-0.0084	-0.06082	0.00931
	3531.05	0.05432	-0.00513	-0.01607	-0.06905	0.00851
	3531.25	0.04818	-0.00363	-0.02111	-0.07519	0.00894
	3531.45	0.0515	0.00761	-0.02161	-0.07187	0.00897
	3531.64	0.05399	0.01666	-0.0177	-0.06938	0.01009
	3531.84	0.05426	0.01366	-0.00991	-0.06911	0.01235
	3532.03	0.05152	0.00355	-0.0146	-0.07185	0.01209
	3532.23	0.04715	-0.00833	-0.023	-0.07622	0.01085
	3532.42	0.05654	-0.01375	-0.02426	-0.06683	0.01115
	3532.62	0.06852	-0.01615	-0.02679	-0.05485	0.01369
	3532.81	0.0652	-0.02468	-0.02113	-0.05817	0.01521
	3533.01	0.05573	-0.02843	-0.01289	-0.06764	0.01357
	3533.2	0.04851	-0.02266	-0.02137	-0.07486	0.0114
	3533.4	0.04752	-0.01257	-0.02865	-0.07585	0.0108
	3533.59	0.05138	1e-05	-0.01686	-0.07199	0.01215
	3533.79	0.05416	0.00369	-0.01078	-0.06921	0.01346
	3533.98	0.05379	0.00204	-0.01252	-0.06958	0.01344
	3534.18	0.05007	-0.00049	-0.01547	-0.0733	0.01284
	3534.38	0.0468	-0.01003	-0.0275	-0.07657	0.01337
	3534.57	0.04793	-0.01154	-0.03169	-0.07544	0.01261
	3534.77	0.05174	0.00022	-0.02777	-0.07163	0.01039
	3534.96	0.05555	-0.00374	-0.02637	-0.06782	0.01173
	3535.16	0.05549	-0.01848	-0.0274	-0.06788	0.01452
	3535.35	0.05061	-0.0183	-0.02621	-0.07276	0.01405
	3535.55	0.04679	-0.01715	-0.02046	-0.07658	0.01342
	3535.74	0.04862	-0.01968	-0.01849	-0.07475	0.01354
	3535.94	0.0527	-0.01222	-0.02168	-0.07067	0.01138
	3536.13	0.05266	-0.00438	-0.01836	-0.07071	0.01068
	3536.33	0.04913	-0.00957	-0.01376	-0.07424	0.01225
	3536.52	0.04332	-0.01298	-0.01701	-0.08005	0.01221
	3536.72	0.04145	-0.00704	-0.01667	-0.08192	0.01226
	3536.91	0.04843	-0.00187	-0.01944	-0.07494	0.01253
	3537.11	0.05691	0.00691	-0.03341	-0.06646	0.01213
	3537.3	0.05958	0.00287	-0.04102	-0.06379	0.01223
	3537.5	0.05674	-0.02301	-0.02624	-0.06663	0.01269
	3537.7	0.05356	-0.03658	-0.01247	-0.06981	0.01341
	3537.89	0.05564	-0.02675	-0.01671	-0.06773	0.01339
	3538.09	0.06554	-0.01446	-0.02086	-0.05783	0.01337
	3538.28	0.0718	-0.01055	-0.02337	-0.05157	0.01456
	3538.48	0.06886	-0.0056	-0.02253	-0.05451	0.01417
	3538.67	0.05897	-0.0001	-0.01364	-0.0644	0.01267
	3538.87	0.05183	0.00347	-0.00493	-0.07154	0.01261
	3539.06	0.05945	0.01046	-0.0041	-0.06392	0.01323
	3539.26	0.06529	0.01219	-0.01183	-0.05808	0.0136
	3539.45	0.0593	0.00288	-0.01679	-0.06407	0.01302
	3539.65	0.05412	-0.01244	-0.01261	-0.06925	0.01358
	3539.84	0.0533	-0.02714	-0.01326	-0.07007	0.01476
	3540.04	0.05267	-0.02633	-0.01527	-0.0707	0.01315
	3540.23	0.05662	-0.0146	-0.00505	-0.06675	0.01218
	3540.43	0.06199	-0.01387	-0.00652	-0.06138	0.01244
	3540.62	0.06054	-0.01259	-0.01932	-0.06283	0.01251
	3540.82	0.05881	-0.00755	-0.01702	-0.06456	0.01355
	3541.02	0.0619	-0.00861	-0.00991	-0.06147	0.01339
	3541.21	0.06276	-0.00796	-0.01798	-0.06061	0.0142
	3541.41	0.05609	-0.00407	-0.02912	-0.06728	0.01567
	3541.6	0.05044	-0.00183	-0.02002	-0.07293	0.01521
	3541.8	0.05263	-0.0067	-0.00225	-0.07074	0.01574
	3541.99	0.05725	-0.00781	-0.00147	-0.06612	0.01637
	3542.19	0.06072	-0.00206	-0.01554	-0.06265	0.01476
	3542.38	0.06482	-0.00317	-0.0226	-0.05855	0.01493
	3542.58	0.06445	-0.00866	-0.03611	-0.05892	0.01589
	3542.77	0.0571	-0.0161	-0.04786	-0.06627	0.01514
	3542.97	0.05347	-0.01987	-0.03529	-0.0699	0.01518
	3543.16	0.05579	-0.01589	-0.02427	-0.06758	0.01346
	3543.36	0.05336	-0.01922	-0.02557	-0.07001	0.01185
	3543.55	0.04957	-0.01971	-0.02532	-0.0738	0.01262
	3543.75	0.05303	-0.0093	-0.02228	-0.07034	0.01204
	3543.95	0.05259	-0.01386	-0.02122	-0.07078	0.01173
	3544.14	0.04616	-0.02927	-0.01462	-0.07721	0.01277
	3544.34	0.05309	-0.03241	-0.01237	-0.07028	0.01084
	3544.53	0.07006	-0.01825	-0.01347	-0.05331	0.00911
	3544.73	0.07388	-0.00031	-0.01654	-0.04949	0.01159
	3544.92	0.06495	-5e-05	-0.0276	-0.05842	0.01482
	3545.12	0.05659	-0.01619	-0.03054	-0.06678	0.01585
	3545.31	0.05415	-0.02657	-0.02542	-0.06922	0.01382
	3545.51	0.05483	-0.02064	-0.01597	-0.06854	0.01283
	3545.7	0.05234	-0.01157	-0.00872	-0.07103	0.01485
	3545.9	0.04565	-0.00948	-0.0063	-0.07772	0.01572
	3546.09	0.03993	-0.01307	0.00054	-0.08344	0.01451
	3546.29	0.04617	-0.01649	0.00977	-0.0772	0.01407
	3546.48	0.05771	-0.01084	0.00523	-0.06566	0.01554
	3546.68	0.06048	-0.00666	-0.01311	-0.06289	0.01584
	3546.88	0.06133	-0.01189	-0.01946	-0.06204	0.01352
	3547.07	0.05931	-0.01225	-0.01957	-0.06406	0.01249
	3547.27	0.05302	-0.00892	-0.02489	-0.07035	0.01216
	3547.46	0.05383	-0.01371	-0.02023	-0.06954	0.01088
	3547.66	0.0611	-0.02253	0.00118	-0.06227	0.01055
	3547.85	0.06847	-0.01818	0.0098	-0.0549	0.0106
	3548.05	0.07121	-0.00645	-0.00319	-0.05216	0.01011
	3548.24	0.06101	-0.00875	-0.00413	-0.06236	0.01043
	3548.44	0.04741	-0.00617	-0.00404	-0.07596	0.01136
	3548.63	0.04958	0.00294	-0.01542	-0.07379	0.01198
	3548.83	0.06147	-0.00634	-0.01908	-0.0619	0.01211
	3549.02	0.06762	-0.0129	-0.01327	-0.05575	0.01183
	3549.22	0.06045	-0.00936	-0.01748	-0.06292	0.01169
	3549.41	0.04695	-0.01426	-0.02494	-0.07642	0.01029
	3549.61	0.04573	-0.01679	-0.01508	-0.07764	0.01059
	3549.8	0.05401	-0.01671	-0.01383	-0.06936	0.0123
	3550	0.0536	-0.01806	-0.02359	-0.06977	0.01346
	3550.2	0.04746	-0.01034	-0.01722	-0.07591	0.01464
	3550.39	0.04809	-0.00811	-0.01304	-0.07528	0.01273
	3550.59	0.05474	-0.00867	-0.02864	-0.06863	0.00959
	3550.78	0.05458	0.00265	-0.03952	-0.06879	0.00843
	3550.98	0.04886	-0.00345	-0.03408	-0.07451	0.00892
	3551.17	0.05553	-0.02677	-0.0309	-0.06784	0.01029
	3551.37	0.06397	-0.03532	-0.0321	-0.0594	0.01278
	3551.56	0.06023	-0.03189	-0.02628	-0.06314	0.01389
	3551.76	0.05795	-0.01791	-0.02014	-0.06542	0.01241
	3551.95	0.05874	3e-05	-0.02644	-0.06463	0.01255
	3552.15	0.06075	0.00567	-0.02871	-0.06262	0.01397
	3552.34	0.06491	0.00642	-0.01593	-0.05846	0.0121
	3552.54	0.06897	0.00745	-0.01537	-0.0544	0.00889
	3552.73	0.06845	0.00272	-0.0273	-0.05492	0.00835
	3552.93	0.05845	-0.00498	-0.03407	-0.06492	0.01016
	3553.12	0.05291	-0.00266	-0.02804	-0.07046	0.01301
	3553.32	0.05225	0.00309	-0.00541	-0.07112	0.01539
	3553.52	0.05236	-0.00979	-4e-05	-0.07101	0.01497
	3553.71	0.05762	-0.01904	-0.01609	-0.06575	0.01233
	3553.91	0.06018	-0.01554	-0.02377	-0.06319	0.0102
	3554.1	0.05722	-0.02525	-0.02647	-0.06615	0.00961
	3554.3	0.05048	-0.02783	-0.02064	-0.07289	0.01102
	3554.49	0.04706	-0.01667	-0.01008	-0.07631	0.0119
	3554.69	0.04918	-0.0147	-0.01704	-0.07419	0.01145
	3554.88	0.05466	-0.02184	-0.02652	-0.06871	0.01167
	3555.08	0.06249	-0.0304	-0.0264	-0.06088	0.0116
	3555.27	0.06014	-0.03089	-0.02706	-0.06323	0.01146
	3555.47	0.05264	-0.02888	-0.02973	-0.07073	0.01266
	3555.66	0.05453	-0.03062	-0.0338	-0.06884	0.01324
	3555.86	0.05534	-0.02671	-0.02952	-0.06803	0.01228
	3556.05	0.04913	-0.01845	-0.02768	-0.07424	0.01085
	3556.25	0.05081	-0.01153	-0.03119	-0.07256	0.011
	3556.45	0.05865	-0.01043	-0.02618	-0.06472	0.01201
	3556.64	0.06098	-0.01231	-0.02466	-0.06239	0.01034
	3556.84	0.06004	-0.01105	-0.02248	-0.06333	0.01032
	3557.03	0.05597	-0.01536	-0.01056	-0.0674	0.01227
	3557.23	0.04737	-0.01951	-0.01115	-0.076	0.01272
	3557.42	0.04628	-0.00856	-0.02322	-0.07709	0.01317
	3557.62	0.05405	-0.00304	-0.01683	-0.06932	0.01171
	3557.81	0.05657	-0.00913	-0.00897	-0.0668	0.01025
	3558.01	0.05685	-0.0129	-0.01781	-0.06652	0.01143
	3558.2	0.06132	-0.0171	-0.01849	-0.06205	0.01144
	3558.4	0.05913	-0.01055	-0.01166	-0.06424	0.01005
	3558.59	0.05116	-0.00838	-0.01118	-0.07221	0.00919
	3558.79	0.05237	-0.02476	-0.0049	-0.071	0.01036
	3558.98	0.05611	-0.03762	-0.00227	-0.06726	0.01318
	3559.18	0.05319	-0.03401	-0.02314	-0.07018	0.01433
	3559.38	0.04858	-0.01742	-0.03212	-0.07479	0.01348
	3559.57	0.05236	-0.00926	-0.01726	-0.07101	0.01181
	3559.77	0.05775	-0.01125	-0.01012	-0.06562	0.01157
	3559.96	0.05074	-0.0161	-0.00951	-0.07263	0.0117
	3560.16	0.04972	-0.0195	-0.01787	-0.07365	0.01174
	3560.35	0.05958	-0.00743	-0.03704	-0.06379	0.01322
	3560.55	0.05574	0.01009	-0.03984	-0.06763	0.01346
	3560.74	0.03945	0.0089	-0.02829	-0.08392	0.0122
	3560.94	0.03666	-0.00031	-0.02263	-0.08671	0.0116
	3561.13	0.0476	-0.00115	-0.0208	-0.07577	0.01295
	3561.33	0.05367	0.00145	-0.02701	-0.0697	0.01366
	3561.52	0.05792	0.00379	-0.03016	-0.06545	0.01258
	3561.72	0.06403	-0.00416	-0.02908	-0.05934	0.01249
	3561.91	0.06383	-0.01184	-0.02827	-0.05954	0.01258
	3562.11	0.05515	-0.00968	-0.0186	-0.06822	0.01168
	3562.3	0.04906	-0.00849	-0.01335	-0.07431	0.01258
	3562.5	0.04928	-0.00269	-0.01895	-0.07409	0.01383
	3562.7	0.05093	0.00085	-0.03205	-0.07244	0.01196
	3562.89	0.05663	-0.00838	-0.03036	-0.06674	0.01144
	3563.09	0.06088	-0.01733	-0.02044	-0.06249	0.01304
	3563.28	0.05705	-0.01666	-0.0225	-0.06632	0.01245
	3563.48	0.05047	-0.01758	-0.02168	-0.0729	0.0124
	3563.67	0.04992	-0.01294	-0.02729	-0.07345	0.01375
	3563.87	0.0542	0.00174	-0.03341	-0.06917	0.01253
	3564.06	0.05742	-0.00056	-0.03123	-0.06595	0.01069
	3564.26	0.05713	-0.00598	-0.03338	-0.06624	0.01079
	3564.45	0.057	-0.00174	-0.03739	-0.06637	0.01213
	3564.65	0.05633	-0.00679	-0.04061	-0.06704	0.01458
	3564.84	0.05011	-0.01036	-0.02863	-0.07326	0.01541
	3565.04	0.0534	-0.00052	-0.01113	-0.06997	0.01394
	3565.23	0.05833	0.00181	-0.01096	-0.06504	0.01219
	3565.43	0.05293	-0.00822	-0.01374	-0.07044	0.01226
	3565.62	0.05114	-0.01873	-0.01569	-0.07223	0.0136
	3565.82	0.05113	-0.02285	-0.02344	-0.07224	0.01187
	3566.02	0.04999	-0.01902	-0.03076	-0.07338	0.01017
	3566.21	0.04869	-0.01062	-0.03001	-0.07468	0.01247
	3566.41	0.05004	0.00023	-0.02909	-0.07333	0.01291
	3566.6	0.05581	0.00363	-0.03522	-0.06756	0.00978
	3566.8	0.06212	-0.00277	-0.02744	-0.06125	0.00922
	3566.99	0.06601	-0.01266	-0.02114	-0.05736	0.01076
	3567.19	0.06296	-0.01185	-0.03315	-0.06041	0.00947
	3567.38	0.05411	-0.00348	-0.03172	-0.06926	0.00818
	3567.58	0.04634	-0.00802	-0.02368	-0.07703	0.00939
	3567.77	0.04918	-0.01385	-0.03324	-0.07419	0.01001
	3567.97	0.05324	-0.01199	-0.04029	-0.07013	0.01062
	3568.16	0.05439	-0.016	-0.03114	-0.06898	0.01126
	3568.36	0.06298	-0.01293	-0.02481	-0.06039	0.01041
	3568.55	0.06524	-0.00301	-0.03087	-0.05813	0.00904
	3568.75	0.05742	-0.0009	-0.0244	-0.06595	0.00977
	3568.95	0.04619	-0.00171	-0.00429	-0.07718	0.0129
	3569.14	0.0466	-0.01202	0.0023	-0.07677	0.01453
	3569.34	0.05822	-0.01698	-0.00179	-0.06515	0.01375
	3569.53	0.05794	-0.0096	-0.00741	-0.06543	0.01321
	3569.73	0.05485	-0.01351	-0.00981	-0.06852	0.01312
	3569.92	0.05497	-0.01258	-0.00743	-0.0684	0.01263
	3570.12	0.05214	-0.00034	-0.00209	-0.07123	0.0118
	3570.31	0.0515	0.0012	-0.00467	-0.07187	0.01091
	3570.51	0.057	0.00085	-0.01822	-0.06637	0.00998
	3570.7	0.06533	0.00743	-0.02765	-0.05804	0.01032
	3570.9	0.06491	0.00747	-0.02601	-0.05846	0.01012
	3571.09	0.05722	0.0019	-0.01255	-0.06615	0.00976
	3571.29	0.05719	-0.00168	-0.00535	-0.06618	0.01282
	3571.48	0.06364	-0.00984	-0.01189	-0.05973	0.01244
	3571.68	0.0658	-0.01301	-0.01614	-0.05757	0.00952
	3571.88	0.06241	-0.00054	-0.02085	-0.06096	0.011
	3572.07	0.05598	0.00716	-0.02477	-0.06739	0.01233
	3572.27	0.04895	-0.00089	-0.02352	-0.07442	0.01265
	3572.46	0.0438	-0.00861	-0.02082	-0.07957	0.01369
	3572.66	0.04451	-0.00551	-0.01765	-0.07886	0.01247
	3572.85	0.05205	-0.00359	-0.01758	-0.07132	0.00943
	3573.05	0.05967	-0.00027	-0.01305	-0.0637	0.00891
	3573.24	0.06284	0.00596	-0.00382	-0.06053	0.01149
	3573.44	0.06308	-0.0061	-0.00404	-0.06029	0.01364
	3573.63	0.06176	-0.01714	-0.01233	-0.06161	0.01434
	3573.83	0.05823	-0.01362	-0.02309	-0.06514	0.01389
	3574.02	0.05585	-0.01029	-0.02534	-0.06752	0.01347
	3574.22	0.05679	-0.00475	-0.01259	-0.06658	0.01411
	3574.41	0.05548	-0.00017	-0.00898	-0.06789	0.01252
	3574.61	0.05006	0.00051	-0.01225	-0.07331	0.01073
	3574.8	0.05112	-0.00106	-0.01271	-0.07225	0.01184
	3575	0.05904	-0.00479	-0.01416	-0.06433	0.0128
	3575.2	0.05707	-0.00401	-0.01489	-0.0663	0.01162
	3575.39	0.05121	-0.00033	-0.01958	-0.07216	0.00949
	3575.59	0.05365	-0.00694	-0.02241	-0.06972	0.00918
	3575.78	0.05888	-0.00962	-0.02129	-0.06449	0.01054
	3575.98	0.05935	-0.00237	-0.02161	-0.06402	0.01147
	3576.17	0.05537	-0.00573	-0.02221	-0.068	0.01096
	3576.37	0.05803	-0.00872	-0.01491	-0.06534	0.01155
	3576.56	0.06253	-0.00711	-0.00798	-0.06084	0.01371
	3576.76	0.06381	-0.00773	-0.0132	-0.05956	0.01337
	3576.95	0.06151	-0.00782	-0.01772	-0.06186	0.01175
	3577.15	0.05375	-0.00991	-0.01407	-0.06962	0.01327
	3577.34	0.05038	-0.0103	-0.01649	-0.07299	0.01347
	3577.54	0.0546	-0.01207	-0.02016	-0.06877	0.01026
	3577.73	0.06208	-0.01093	-0.02019	-0.06129	0.01068
	3577.93	0.06174	-0.00355	-0.02991	-0.06163	0.01354
	3578.12	0.0517	-0.00434	-0.03285	-0.07167	0.01446
	3578.32	0.04422	-0.00953	-0.02246	-0.07915	0.01449
	3578.52	0.04632	-0.00984	-0.0147	-0.07705	0.01276
	3578.71	0.05731	-0.00553	-0.01252	-0.06606	0.01028
	3578.91	0.06245	-0.00143	-0.01529	-0.06092	0.00945
	3579.1	0.05851	-0.00011	-0.01481	-0.06486	0.01012
	3579.3	0.05823	-0.00127	-0.01496	-0.06514	0.01227
	3579.49	0.05755	-0.00479	-0.01836	-0.06582	0.01435
	3579.69	0.05575	-0.00615	-0.01828	-0.06762	0.01504
	3579.88	0.05908	-0.01254	-0.02057	-0.06429	0.01367
	3580.08	0.06241	-0.02469	-0.02121	-0.06096	0.01277
	3580.27	0.06229	-0.02936	-0.0268	-0.06108	0.01353
	3580.47	0.0549	-0.02794	-0.03808	-0.06847	0.01234
	3580.66	0.04944	-0.02569	-0.02891	-0.07393	0.01124
	3580.86	0.05309	-0.0207	-0.01422	-0.07028	0.01158
	3581.05	0.05088	-0.01667	-0.0112	-0.07249	0.01206
	3581.25	0.04397	-0.01259	-0.01477	-0.0794	0.01414
	3581.45	0.04635	-0.00512	-0.01962	-0.07702	0.01487
	3581.64	0.05354	-0.00158	-0.00893	-0.06983	0.01426
	3581.84	0.05812	-0.00347	-0.00451	-0.06525	0.01393
	3582.03	0.06145	-0.00675	-0.01784	-0.06192	0.01224
	3582.23	0.06378	-0.00887	-0.02021	-0.05959	0.01292
	3582.42	0.06173	0.00049	-0.01729	-0.06164	0.01521
	3582.62	0.05632	0.00404	-0.01425	-0.06705	0.01482
	3582.81	0.05379	-0.00947	-0.00992	-0.06958	0.01427
	3583.01	0.05159	-0.00781	-0.02726	-0.07178	0.01333
	3583.2	0.04809	0.0048	-0.04357	-0.07528	0.01145
	3583.4	0.04805	0.00576	-0.03884	-0.07532	0.01162
	3583.59	0.0543	-0.00018	-0.03107	-0.06907	0.01151
	3583.79	0.05845	-0.00743	-0.0181	-0.06492	0.01207
	3583.98	0.05861	-0.0151	-0.01175	-0.06476	0.01438
	3584.18	0.05767	-0.01746	-0.0204	-0.0657	0.01222
	3584.38	0.04741	-0.0195	-0.03009	-0.07596	0.01025
	3584.57	0.04415	-0.02217	-0.02401	-0.07922	0.01259
	3584.77	0.05924	-0.01285	-0.01335	-0.06413	0.01263
	3584.96	0.06624	-0.00409	-0.01538	-0.05713	0.01161
	3585.16	0.0618	-0.01124	-0.00732	-0.06157	0.01163
	3585.35	0.05316	-0.02946	0.00538	-0.07021	0.01185
	3585.55	0.04693	-0.03114	0.0075	-0.07644	0.01241
	3585.74	0.0512	-0.0119	-0.00667	-0.07217	0.01228
	3585.94	0.04778	-0.00383	-0.02262	-0.07559	0.01249
	3586.13	0.04374	-0.00243	-0.01903	-0.07963	0.01224
	3586.33	0.05668	-0.00181	-0.01427	-0.06669	0.01153
	3586.52	0.06611	-0.00819	-0.01871	-0.05726	0.01111
	3586.72	0.0603	-0.01519	-0.02933	-0.06307	0.01047
	3586.91	0.05765	-0.02315	-0.03148	-0.06572	0.01034
	3587.11	0.06096	-0.0243	-0.02521	-0.06241	0.01092
	3587.3	0.05876	-0.0124	-0.02627	-0.06461	0.01201
	3587.5	0.05605	-0.00314	-0.01982	-0.06732	0.01295
	3587.7	0.06008	-0.00568	-0.00843	-0.06329	0.01292
	3587.89	0.06293	-0.0124	-0.01186	-0.06044	0.01233
	3588.09	0.05976	-0.01404	-0.02269	-0.06361	0.01139
	3588.28	0.05965	-0.00682	-0.02288	-0.06372	0.01103
	3588.48	0.05895	-0.00045	-0.00538	-0.06442	0.01325
	3588.67	0.05497	0.00258	-0.00279	-0.0684	0.01571
	3588.87	0.06004	0.00828	-0.01577	-0.06333	0.01523
	3589.06	0.0619	0.01391	-0.01438	-0.06147	0.01399
	3589.26	0.05448	0.01814	-0.00523	-0.06889	0.01286
	3589.45	0.05494	0.01276	0.00106	-0.06843	0.01117
	3589.65	0.05827	-0.0031	-0.00532	-0.0651	0.00992
	3589.84	0.05501	-0.00875	-0.01421	-0.06836	0.01023
	3590.04	0.04783	-0.00442	-0.01493	-0.07554	0.01336
	3590.23	0.04507	-0.00552	-0.01499	-0.0783	0.01508
	3590.43	0.05014	-0.00998	-0.01332	-0.07323	0.01418
	3590.62	0.05515	-0.01172	-0.01596	-0.06822	0.01441
	3590.82	0.05503	-0.00867	-0.01628	-0.06834	0.01353
	3591.02	0.05147	0.0045	-0.00877	-0.0719	0.01232
	3591.21	0.05351	0.01356	-0.01177	-0.06986	0.01302
	3591.41	0.06101	0.00173	-0.01837	-0.06236	0.01271
	3591.6	0.06546	-0.00789	-0.02242	-0.05791	0.01223
	3591.8	0.06639	-0.00515	-0.02785	-0.05698	0.01319
	3591.99	0.06439	-0.01047	-0.02114	-0.05898	0.01242
	3592.19	0.05869	-0.0112	-0.01054	-0.06468	0.0117
	3592.38	0.05788	-0.00203	-0.0139	-0.06549	0.01401
	3592.58	0.06383	0.00214	-0.02151	-0.05954	0.01474
	3592.77	0.0685	0.00191	-0.01665	-0.05487	0.01393
	3592.97	0.06746	0.00054	-0.0109	-0.05591	0.01534
	3593.16	0.06349	0.01016	-0.02038	-0.05988	0.01635
	3593.36	0.06683	0.00834	-0.0262	-0.05654	0.0146
	3593.55	0.06663	-0.00799	-0.01856	-0.05674	0.01242
	3593.75	0.05504	-0.00792	-0.0172	-0.06833	0.01198
	3593.95	0.04958	-0.01547	-0.01142	-0.07379	0.01138
	3594.14	0.0575	-0.02473	0.00588	-0.06587	0.01215
	3594.34	0.06789	-0.01026	-0.00452	-0.05548	0.01532
	3594.53	0.06598	-0.00058	-0.02795	-0.05739	0.01685
	3594.73	0.05935	0.00154	-0.03206	-0.06402	0.0148
	3594.92	0.06132	0.00809	-0.03447	-0.06205	0.01138
	3595.12	0.06129	0.00913	-0.03107	-0.06208	0.01162
	3595.31	0.05583	0.00802	-0.0207	-0.06754	0.01402
	3595.51	0.05295	0.00576	-0.01934	-0.07042	0.01584
	3595.7	0.05489	0.01085	-0.01989	-0.06848	0.01677
	3595.9	0.05561	0.01395	-0.01653	-0.06776	0.0162
	3596.09	0.05746	0.00028	-0.01634	-0.06591	0.01538
	3596.29	0.05886	-0.01142	-0.0173	-0.06451	0.01462
	3596.48	0.05755	-0.01468	-0.01947	-0.06582	0.01361
	3596.68	0.06131	-0.00894	-0.02419	-0.06206	0.01205
	3596.88	0.05843	-0.00746	-0.02562	-0.06494	0.01147
	3597.07	0.04875	-0.01389	-0.02525	-0.07462	0.01257
	3597.27	0.04623	-0.01437	-0.02861	-0.07714	0.01312
	3597.46	0.04948	-0.01129	-0.03253	-0.07389	0.01352
	3597.66	0.05457	-0.00443	-0.02362	-0.0688	0.01448
	3597.85	0.06219	0.00465	-0.01232	-0.06118	0.01333
	3598.05	0.06171	0.0056	-0.01388	-0.06166	0.01085
	3598.24	0.04737	0.0024	-0.02217	-0.076	0.01146
	3598.44	0.03926	0.00105	-0.0244	-0.08411	0.01521
	3598.63	0.04631	-0.00825	-0.01801	-0.07706	0.01771
	3598.83	0.05744	-0.01425	-0.02006	-0.06593	0.01632
	3599.02	0.05899	-0.00393	-0.02653	-0.06438	0.01408
	3599.22	0.05134	0.00701	-0.02057	-0.07203	0.01413
	3599.41	0.05235	-0.0007	-0.01754	-0.07102	0.01381
	3599.61	0.05728	-0.01366	-0.02116	-0.06609	0.01209
	3599.8	0.05499	-0.01133	-0.01549	-0.06838	0.01249

## Sheet: Fig. 3c
Fig. 3c
	Time (min）	Intensity
		pH=4	error bars	pH=5	error bars	pH=6	error bars	pH=7	error bars
	0 min	100.12	17.01	89.42	20.5	22.67	9.51	19.35	9.5
	1 min	343.9	50.15	266.78	29.51	46.38	12.5	29.64	13.5
	2 min	740.94	53.6	421.6	39.6	99.23	20.49	38.01	24.5
	3 min	1174	56.5	502	50.49	162.8	29.54	43.98	26.5
	4 min	1724	76.51	584.7	59.5	219.9	39.51	49.24	24
	5 min	2168	86	665.2	70.49	259.4	49.5	53.54	19.5
	6 min	2497	89.5	756.5	80.5	296.3	59.5	56.08	30.5

## Sheet: Fig. 3d
Fig. 3d
	Time (min)	A-A1/A0 at 378 nm
		pH=4	error bars	pH=5	error bars	pH=6	error bars	pH=7	error bars
	0	1.003	0.021	0.997	0.032	1	0.021	0.998	0.02
	1	0.73	0.02	0.937	0.021	0.987	0.023	0.997	0.021
	2	0.567	0.022	0.873	0.021	0.973	0.021	0.993	0.021
	3	0.443	0.021	0.843	0.025	0.963	0.021	0.993	0.025
	4	0.343	0.021	0.82	0.017	0.953	0.021	0.983	0.025
	5	0.253	0.021	0.811	0.02	0.93	0.02	0.98	0.026
	6	0.18	0.02	0.793	0.021	0.907	0.021	0.973	0.021

## Sheet: Fig. 3e
Fig. 3e
	Magnetic Field (mT)	Intensity
		pH=7.0	pH=6.0	pH=5.0	pH=4.0
	3400.2	0.00967	0.00958	0.0099	0.01039
	3400.39	0.01012	0.00917	0.00993	0.01059
	3400.59	0.01098	0.009	0.00968	0.00925
	3400.78	0.01097	0.00913	0.0099	0.0104
	3400.98	0.01032	0.00978	0.01006	0.01129
	3401.17	0.00998	0.00949	0.00978	0.00978
	3401.37	0.0097	0.00865	0.0099	0.01039
	3401.56	0.00963	0.00893	0.00993	0.01059
	3401.76	0.00996	0.0087	0.00968	0.00925
	3401.95	0.01025	0.00817	0.0099	0.0104
	3402.15	0.01007	0.00913	0.01006	0.01129
	3402.34	0.00955	0.0097	0.00971	0.00939
	3402.54	0.00927	0.00932	0.00988	0.01033
	3402.73	0.00952	0.00937	0.01011	0.0115
	3402.93	0.01003	0.00914	0.00979	0.00984
	3403.12	0.00992	0.00902	0.00981	0.00994
	3403.32	0.00955	0.00903	0.01	0.01094
	3403.52	0.00975	0.00804	0.00972	0.00947
	3403.71	0.01021	0.0086	0.00946	0.00806
	3403.91	0.01023	0.00973	0.00965	0.00911
	3404.1	0.00986	0.00844	0.00979	0.00983
	3404.3	0.00989	0.00772	0.0096	0.00883
	3404.49	0.01021	0.00854	0.00966	0.00912
	3404.69	0.0102	0.00885	0.00982	0.01002
	3404.88	0.00984	0.00831	0.00966	0.00917
	3405.08	0.00986	0.00795	0.00955	0.00856
	3405.27	0.01033	0.00844	0.00965	0.00907
	3405.47	0.01058	0.00933	0.00955	0.00857
	3405.66	0.01019	0.00904	0.00928	0.00714
	3405.86	0.0094	0.00871	0.00947	0.00815
	3406.05	0.00933	0.0096	0.00988	0.01029
	3406.25	0.01003	0.00976	0.00976	0.00965
	3406.45	0.01014	0.0092	0.00954	0.00853
	3406.64	0.00983	0.00902	0.00968	0.00923
	3406.84	0.01023	0.00907	0.00977	0.00972
	3407.03	0.01045	0.00889	0.00969	0.00932
	3407.23	0.01013	0.00952	0.00991	0.01047
	3407.42	0.01045	0.01068	0.01009	0.01141
	3407.62	0.01066	0.01013	0.00957	0.00867
	3407.81	0.01006	0.00887	0.00919	0.00664
	3408.01	0.00965	0.00889	0.00925	0.007
	3408.2	0.00963	0.00986	0.00906	0.00598
	3408.4	0.0096	0.01011	0.00897	0.00552
	3408.59	0.00982	0.00913	0.00934	0.00748
	3408.79	0.01031	0.00895	0.00993	0.01055
	3408.98	0.01048	0.00985	0.0102	0.01201
	3409.18	0.01025	0.0099	0.00999	0.01088
	3409.38	0.01032	0.00871	0.00971	0.0094
	3409.57	0.0104	0.00779	0.00913	0.00632
	3409.77	0.01032	0.00798	0.00862	0.00363
	3409.96	0.01016	0.00901	0.009	0.00566
	3410.16	0.00995	0.0099	0.00961	0.00888
	3410.35	0.01019	0.00947	0.00975	0.00964
	3410.55	0.01031	0.00836	0.00986	0.0102
	3410.74	0.01026	0.00778	0.00996	0.01075
	3410.94	0.01032	0.00844	0.00971	0.0094
	3411.13	0.00984	0.0096	0.0095	0.0083
	3411.33	0.0093	0.00953	0.0095	0.00832
	3411.52	0.00912	0.00894	0.00922	0.00682
	3411.72	0.00942	0.00889	0.00911	0.00623
	3411.91	0.01001	0.00862	0.00931	0.00732
	3412.11	0.01036	0.00845	0.00931	0.00729
	3412.3	0.01046	0.00892	0.00947	0.00814
	3412.5	0.01061	0.00921	0.00972	0.00946
	3412.7	0.01063	0.00955	0.00972	0.00945
	3412.89	0.01029	0.00951	0.00944	0.00799
	3413.09	0.01028	0.00892	0.00892	0.00523
	3413.28	0.0102	0.00894	0.00875	0.00432
	3413.48	0.00967	0.00912	0.00915	0.00645
	3413.67	0.00965	0.01004	0.00951	0.00835
	3413.87	0.01022	0.01114	0.00941	0.00782
	3414.06	0.01005	0.01046	0.00948	0.00819
	3414.26	0.0094	0.00941	0.00987	0.01027
	3414.45	0.00953	0.00941	0.00999	0.01087
	3414.65	0.01007	0.00916	0.00987	0.01026
	3414.84	0.01053	0.00806	0.0096	0.00881
	3415.04	0.01058	0.00725	0.00936	0.00754
	3415.23	0.01026	0.00744	0.00939	0.0077
	3415.43	0.00998	0.00796	0.00957	0.00867
	3415.62	0.00973	0.0077	0.00957	0.00866
	3415.82	0.00968	0.00718	0.00947	0.00814
	3416.02	0.0098	0.00738	0.00945	0.00801
	3416.21	0.00992	0.008	0.0093	0.00725
	3416.41	0.00999	0.00834	0.00919	0.00663
	3416.6	0.01011	0.00789	0.00913	0.00632
	3416.8	0.01008	0.00729	0.00913	0.00633
	3416.99	0.00954	0.00781	0.00926	0.00701
	3417.19	0.00914	0.00827	0.00939	0.0077
	3417.38	0.00952	0.00737	0.00934	0.00746
	3417.58	0.01011	0.00729	0.0091	0.00617
	3417.77	0.01036	0.00881	0.00896	0.00545
	3417.97	0.01029	0.00928	0.00898	0.00554
	3418.16	0.00981	0.0086	0.00912	0.00629
	3418.36	0.00917	0.00838	0.00954	0.00854
	3418.55	0.00932	0.00768	0.00969	0.00932
	3418.75	0.00965	0.00747	0.0095	0.00828
	3418.95	0.00908	0.00814	0.0094	0.00776
	3419.14	0.00877	0.00773	0.00924	0.00692
	3419.34	0.00877	0.00736	0.00909	0.00614
	3419.53	0.00878	0.00788	0.00919	0.00664
	3419.73	0.00914	0.00884	0.00926	0.00703
	3419.92	0.00922	0.00914	0.00925	0.00698
	3420.12	0.00896	0.00848	0.0092	0.0067
	3420.31	0.00884	0.00799	0.00899	0.00558
	3420.51	0.00907	0.00788	0.00898	0.00556
	3420.7	0.00928	0.00761	0.00915	0.00642
	3420.9	0.00951	0.00759	0.00911	0.00625
	3421.09	0.00975	0.008	0.00898	0.00555
	3421.29	0.00987	0.00795	0.00897	0.00552
	3421.48	0.00994	0.00827	0.00903	0.00579
	3421.68	0.00966	0.00863	0.0091	0.00619
	3421.88	0.00936	0.00817	0.00913	0.00635
	3422.07	0.0096	0.00793	0.00918	0.0066
	3422.27	0.00997	0.00872	0.00918	0.0066
	3422.46	0.01002	0.00973	0.00893	0.00529
	3422.66	0.00976	0.00911	0.00912	0.00631
	3422.85	0.00917	0.00797	0.00961	0.00886
	3423.05	0.00873	0.0081	0.00945	0.00803
	3423.24	0.00868	0.00871	0.00924	0.00695
	3423.44	0.00895	0.00815	0.0096	0.00881
	3423.63	0.00961	0.00671	0.00979	0.00981
	3423.83	0.00968	0.00698	0.0093	0.00724
	3424.02	0.00949	0.00806	0.00867	0.00391
	3424.22	0.01016	0.00759	0.00866	0.00388
	3424.41	0.01024	0.00722	0.00886	0.00491
	3424.61	0.00958	0.00795	0.00888	0.00504
	3424.8	0.00952	0.00801	0.00889	0.00507
	3425	0.00982	0.0075	0.00877	0.00445
	3425.2	0.00971	0.0071	0.00886	0.00493
	3425.39	0.00946	0.00626	0.00913	0.00632
	3425.59	0.00983	0.00664	0.00932	0.00734
	3425.78	0.01007	0.00803	0.0095	0.00831
	3425.98	0.00942	0.0077	0.00943	0.00795
	3426.17	0.00887	0.00703	0.00928	0.00715
	3426.37	0.00945	0.00738	0.00931	0.00728
	3426.56	0.00999	0.0073	0.00942	0.00786
	3426.76	0.00969	0.00733	0.00951	0.00834
	3426.95	0.00947	0.00789	0.00935	0.00749
	3427.15	0.00933	0.00813	0.00911	0.00622
	3427.34	0.0095	0.00804	0.00913	0.00636
	3427.54	0.00995	0.00779	0.00936	0.00756
	3427.73	0.00984	0.0075	0.00956	0.00862
	3427.93	0.00961	0.00712	0.00964	0.00905
	3428.12	0.00929	0.0073	0.00962	0.00896
	3428.32	0.00907	0.00778	0.00956	0.00862
	3428.52	0.00953	0.00797	0.00928	0.00715
	3428.71	0.00994	0.00792	0.00909	0.00613
	3428.91	0.00989	0.00706	0.00922	0.0068
	3429.1	0.00957	0.00672	0.00927	0.00709
	3429.3	0.00925	0.00809	0.00928	0.00714
	3429.49	0.00934	0.00871	0.00911	0.00624
	3429.69	0.00958	0.00803	0.00901	0.00569
	3429.88	0.00953	0.00826	0.00932	0.00737
	3430.08	0.00938	0.00863	0.00931	0.00729
	3430.27	0.0094	0.00809	0.00908	0.00609
	3430.47	0.0098	0.00812	0.00885	0.00485
	3430.66	0.01015	0.00823	0.00856	0.00334
	3430.86	0.01004	0.00741	0.00903	0.00579
	3431.05	0.00995	0.00716	0.00951	0.00837
	3431.25	0.0098	0.00692	0.00944	0.00796
	3431.45	0.00946	0.00641	0.00921	0.00678
	3431.64	0.00927	0.00682	0.00886	0.00489
	3431.84	0.00926	0.00716	0.00882	0.00471
	3432.03	0.0093	0.00739	0.00882	0.00471
	3432.23	0.00893	0.00749	0.00865	0.00381
	3432.42	0.0088	0.00739	0.0086	0.00353
	3432.62	0.00972	0.00722	0.00864	0.00377
	3432.81	0.01012	0.00625	0.00908	0.00608
	3433.01	0.00933	0.006	0.0096	0.00883
	3433.2	0.00892	0.00684	0.00968	0.00926
	3433.4	0.00881	0.00702	0.00942	0.00786
	3433.59	0.00886	0.00715	0.00944	0.00796
	3433.79	0.00963	0.00866	0.00982	0.01001
	3433.98	0.00977	0.01018	0.00968	0.00924
	3434.18	0.00934	0.00981	0.00912	0.00629
	3434.38	0.00931	0.00855	0.00908	0.00609
	3434.57	0.00926	0.00759	0.00928	0.00712
	3434.77	0.00917	0.00724	0.00924	0.00695
	3434.96	0.00909	0.00729	0.00938	0.00765
	3435.16	0.00897	0.00734	0.00957	0.00868
	3435.35	0.00903	0.00726	0.00985	0.01013
	3435.55	0.00877	0.00694	0.00989	0.01038
	3435.74	0.00896	0.00662	0.0096	0.00881
	3435.94	0.00945	0.00677	0.00942	0.00788
	3436.13	0.00913	0.00769	0.00922	0.00683
	3436.33	0.00914	0.00813	0.00914	0.00641
	3436.52	0.00929	0.00726	0.00912	0.0063
	3436.72	0.00902	0.00666	0.00922	0.0068
	3436.91	0.00896	0.0072	0.00927	0.00706
	3437.11	0.00897	0.00847	0.00925	0.00696
	3437.3	0.009	0.00912	0.0093	0.00725
	3437.5	0.00899	0.00776	0.0094	0.00775
	3437.7	0.00879	0.00696	0.00951	0.00833
	3437.89	0.00897	0.00784	0.00931	0.00731
	3438.09	0.00947	0.00786	0.00935	0.00751
	3438.28	0.00935	0.0071	0.00942	0.00785
	3438.48	0.00887	0.00751	0.00921	0.00674
	3438.67	0.00866	0.00873	0.00917	0.00656
	3438.87	0.00875	0.00879	0.00919	0.00667
	3439.06	0.00913	0.00846	0.00922	0.00683
	3439.26	0.00962	0.00851	0.00932	0.00736
	3439.45	0.00941	0.00824	0.0096	0.00885
	3439.65	0.00883	0.00809	0.00972	0.00945
	3439.84	0.00903	0.00811	0.00956	0.00864
	3440.04	0.00952	0.00721	0.00954	0.00851
	3440.23	0.00987	0.00657	0.00938	0.00765
	3440.43	0.00992	0.00768	0.00934	0.00744
	3440.62	0.00942	0.00839	0.00917	0.00654
	3440.82	0.00924	0.00791	0.00901	0.00568
	3441.02	0.00953	0.0072	0.00932	0.00733
	3441.21	0.0097	0.00681	0.00907	0.00603
	3441.41	0.00975	0.00695	0.00873	0.00421
	3441.6	0.00969	0.00671	0.00881	0.00467
	3441.8	0.00964	0.007	0.00912	0.0063
	3441.99	0.00942	0.00786	0.00971	0.0094
	3442.19	0.00914	0.00818	0.00995	0.01066
	3442.38	0.00908	0.00823	0.00975	0.00962
	3442.58	0.00914	0.00792	0.00952	0.00843
	3442.77	0.00945	0.00692	0.00928	0.00711
	3442.97	0.00949	0.00642	0.00923	0.00688
	3443.16	0.00931	0.00729	0.00961	0.00886
	3443.36	0.00947	0.00795	0.00969	0.0093
	3443.55	0.00972	0.00855	0.00947	0.00814
	3443.75	0.00998	0.00852	0.00957	0.00865
	3443.95	0.00968	0.00793	0.00978	0.00979
	3444.14	0.00903	0.00841	0.00955	0.00856
	3444.34	0.00922	0.00882	0.0092	0.00669
	3444.53	0.00979	0.00883	0.0091	0.00618
	3444.73	0.00968	0.00767	0.00896	0.00545
	3444.92	0.0093	0.00666	0.00912	0.00629
	3445.12	0.00952	0.00746	0.00926	0.00701
	3445.31	0.00977	0.00812	0.00912	0.00631
	3445.51	0.00989	0.00745	0.00932	0.00735
	3445.7	0.01002	0.00626	0.00948	0.00818
	3445.9	0.00981	0.00679	0.00933	0.00738
	3446.09	0.00985	0.00825	0.00928	0.00715
	3446.29	0.01006	0.00833	0.00947	0.00812
	3446.48	0.00975	0.00844	0.00968	0.00923
	3446.68	0.00936	0.00873	0.00965	0.00909
	3446.88	0.00947	0.0081	0.00942	0.00786
	3447.07	0.00948	0.00757	0.00912	0.0063
	3447.27	0.009	0.00748	0.00892	0.00522
	3447.46	0.00863	0.00767	0.00877	0.00442
	3447.66	0.00876	0.00758	0.0088	0.00459
	3447.85	0.00927	0.00772	0.00914	0.00638
	3448.05	0.00966	0.00823	0.00948	0.00818
	3448.24	0.00979	0.00826	0.00981	0.00995
	3448.44	0.00963	0.00801	0.00969	0.00932
	3448.63	0.00917	0.00739	0.0093	0.00725
	3448.83	0.00882	0.00693	0.00957	0.00866
	3449.02	0.00906	0.00735	0.00988	0.01033
	3449.22	0.00937	0.00764	0.00977	0.00973
	3449.41	0.00906	0.00712	0.00943	0.00795
	3449.61	0.00846	0.0068	0.00907	0.00603
	3449.8	0.00855	0.00711	0.00895	0.00538
	3450	0.00939	0.00743	0.00882	0.00468
	3450.2	0.00985	0.00745	0.00862	0.00364
	3450.39	0.00977	0.00748	0.0086	0.00355
	3450.59	0.00937	0.00687	0.00902	0.00577
	3450.78	0.00894	0.00688	0.00943	0.00791
	3450.98	0.00856	0.00835	0.00945	0.00801
	3451.17	0.0084	0.00858	0.00957	0.00869
	3451.37	0.0093	0.00789	0.00969	0.00932
	3451.56	0.01041	0.00798	0.00955	0.00858
	3451.76	0.01032	0.00801	0.00964	0.00904
	3451.95	0.00953	0.0069	0.00977	0.00974
	3452.15	0.00917	0.00584	0.00966	0.00915
	3452.34	0.00916	0.00617	0.00934	0.00746
	3452.54	0.00904	0.00777	0.00901	0.00572
	3452.73	0.00903	0.00933	0.0092	0.00673
	3452.93	0.00926	0.00922	0.00927	0.00706
	3453.12	0.00953	0.00828	0.00905	0.00592
	3453.32	0.0096	0.00821	0.00911	0.00622
	3453.52	0.00956	0.00827	0.00919	0.00667
	3453.71	0.00932	0.00759	0.00898	0.00552
	3453.91	0.00934	0.00799	0.00899	0.0056
	3454.1	0.00978	0.0094	0.00956	0.00863
	3454.3	0.00969	0.00882	0.00954	0.00851
	3454.49	0.00922	0.00753	0.00894	0.00536
	3454.69	0.00891	0.00774	0.00875	0.00433
	3454.88	0.00884	0.00779	0.00903	0.0058
	3455.08	0.00901	0.00711	0.00939	0.00773
	3455.27	0.00933	0.00656	0.00949	0.00826
	3455.47	0.0097	0.0063	0.00931	0.0073
	3455.66	0.00964	0.00673	0.00908	0.00608
	3455.86	0.0093	0.00799	0.00912	0.0063
	3456.05	0.00909	0.00834	0.00917	0.00653
	3456.25	0.00926	0.0076	0.0091	0.00617
	3456.45	0.00969	0.00748	0.00929	0.00719
	3456.64	0.00986	0.00764	0.00973	0.0095
	3456.84	0.00986	0.00759	0.01006	0.01124
	3457.03	0.00983	0.00787	0.00976	0.0097
	3457.23	0.00967	0.00801	0.00914	0.00642
	3457.42	0.00925	0.00747	0.00884	0.00479
	3457.62	0.00927	0.0074	0.00883	0.00478
	3457.81	0.00954	0.00742	0.00898	0.00554
	3458.01	0.00903	0.00707	0.00915	0.00642
	3458.2	0.00847	0.00743	0.00939	0.00771
	3458.4	0.00869	0.00738	0.00924	0.00691
	3458.59	0.00897	0.00673	0.00878	0.00448
	3458.79	0.00886	0.00685	0.00886	0.00494
	3458.98	0.00898	0.0073	0.00909	0.00611
	3459.18	0.00919	0.00733	0.0092	0.00669
	3459.38	0.00918	0.00762	0.00926	0.00703
	3459.57	0.00915	0.00806	0.00901	0.00573
	3459.77	0.00909	0.00762	0.00907	0.006
	3459.96	0.00911	0.00723	0.00929	0.0072
	3460.16	0.00935	0.00735	0.00918	0.00662
	3460.35	0.00935	0.0074	0.00916	0.00648
	3460.55	0.00915	0.00817	0.00932	0.00735
	3460.74	0.00906	0.00857	0.00941	0.00781
	3460.94	0.00925	0.00805	0.00921	0.00678
	3461.13	0.00963	0.00782	0.00907	0.00601
	3461.33	0.00955	0.00768	0.00895	0.00539
	3461.52	0.00938	0.00795	0.00907	0.00602
	3461.72	0.00945	0.00776	0.00938	0.00767
	3461.91	0.00961	0.00694	0.00938	0.00765
	3462.11	0.01005	0.00728	0.00961	0.00886
	3462.3	0.01019	0.00821	0.00965	0.00909
	3462.5	0.00955	0.00804	0.00944	0.00797
	3462.7	0.00937	0.00731	0.00956	0.00861
	3462.89	0.0097	0.00718	0.00949	0.00827
	3463.09	0.00968	0.00772	0.0092	0.00669
	3463.28	0.00956	0.00846	0.00921	0.00678
	3463.48	0.00928	0.00841	0.00942	0.00788
	3463.67	0.00913	0.00816	0.00923	0.00688
	3463.87	0.00965	0.00813	0.00902	0.00576
	3464.06	0.00989	0.00797	0.00933	0.00738
	3464.26	0.00949	0.00772	0.00952	0.00839
	3464.45	0.00932	0.00723	0.00951	0.00837
	3464.65	0.00924	0.008	0.00963	0.00898
	3464.84	0.00891	0.00948	0.00956	0.00864
	3465.04	0.0093	0.0093	0.00943	0.00794
	3465.23	0.00986	0.00836	0.00917	0.00657
	3465.43	0.00956	0.00844	0.00897	0.00548
	3465.62	0.00932	0.00934	0.00925	0.00696
	3465.82	0.00923	0.0096	0.00926	0.00701
	3466.02	0.00923	0.00867	0.009	0.00565
	3466.21	0.00957	0.00806	0.00925	0.007
	3466.41	0.00982	0.00817	0.00962	0.00893
	3466.6	0.00967	0.00774	0.00973	0.00952
	3466.8	0.0094	0.00775	0.00938	0.00767
	3466.99	0.0095	0.00825	0.009	0.00563
	3467.19	0.00941	0.00758	0.00918	0.00663
	3467.38	0.00921	0.00732	0.0093	0.00723
	3467.58	0.00941	0.00781	0.00948	0.00817
	3467.77	0.00941	0.00746	0.00996	0.01071
	3467.97	0.00902	0.00746	0.00985	0.01013
	3468.16	0.00909	0.00806	0.00936	0.00758
	3468.36	0.00946	0.00782	0.00894	0.00531
	3468.55	0.00958	0.00716	0.00865	0.00382
	3468.75	0.0093	0.00776	0.00897	0.0055
	3468.95	0.009	0.00907	0.0093	0.00725
	3469.14	0.00935	0.00894	0.00915	0.00646
	3469.34	0.00972	0.00819	0.00921	0.00679
	3469.53	0.01014	0.00785	0.0096	0.00883
	3469.73	0.0107	0.00831	0.00958	0.00871
	3469.92	0.01059	0.0089	0.0094	0.00776
	3470.12	0.00982	0.00802	0.00979	0.00981
	3470.31	0.00894	0.00777	0.0101	0.01146
	3470.51	0.00897	0.00892	0.00965	0.00909
	3470.7	0.00977	0.00927	0.00928	0.00715
	3470.9	0.00981	0.00844	0.00946	0.00808
	3471.09	0.00887	0.00778	0.0094	0.00778
	3471.29	0.00842	0.00831	0.00922	0.00681
	3471.48	0.00915	0.00843	0.00934	0.00747
	3471.68	0.00972	0.00719	0.00933	0.00741
	3471.88	0.00976	0.0068	0.00918	0.00661
	3472.07	0.00994	0.00789	0.00932	0.00736
	3472.27	0.0101	0.00907	0.00937	0.00759
	3472.46	0.01024	0.00901	0.00908	0.00609
	3472.66	0.01013	0.0081	0.00923	0.00689
	3472.85	0.01014	0.00706	0.0097	0.00938
	3473.05	0.01009	0.00679	0.00964	0.00905
	3473.24	0.00954	0.00848	0.00946	0.00808
	3473.44	0.00936	0.00938	0.00963	0.00898
	3473.63	0.00945	0.00805	0.00964	0.00902
	3473.83	0.00919	0.00717	0.00958	0.00874
	3474.02	0.00933	0.00708	0.00957	0.00868
	3474.22	0.00979	0.00734	0.00937	0.00762
	3474.41	0.00949	0.00782	0.00928	0.00715
	3474.61	0.00917	0.00736	0.0093	0.00725
	3474.8	0.00912	0.00647	0.00924	0.00694
	3475	0.00902	0.0063	0.00935	0.0075
	3475.2	0.00943	0.00691	0.00943	0.0079
	3475.39	0.00996	0.00716	0.00927	0.00706
	3475.59	0.00957	0.00673	0.00952	0.00843
	3475.78	0.00903	0.00683	0.00984	0.01009
	3475.98	0.00929	0.00755	0.0097	0.00935
	3476.17	0.00959	0.00829	0.01	0.01096
	3476.37	0.00996	0.00881	0.01019	0.01194
	3476.56	0.0103	0.0091	0.00936	0.00756
	3476.76	0.00986	0.0091	0.00885	0.00483
	3476.95	0.00958	0.00917	0.00901	0.00569
	3477.15	0.00978	0.00943	0.00911	0.00624
	3477.34	0.00982	0.0092	0.00936	0.00754
	3477.54	0.00973	0.00873	0.00948	0.0082
	3477.73	0.00975	0.00836	0.00941	0.00785
	3477.93	0.00995	0.00746	0.00957	0.00869
	3478.12	0.00962	0.00749	0.00966	0.00915
	3478.32	0.00907	0.00818	0.00974	0.00955
	3478.52	0.00918	0.00834	0.00976	0.0097
	3478.71	0.00914	0.00861	0.0096	0.00881
	3478.91	0.00918	0.00902	0.00965	0.00908
	3479.1	0.00954	0.00875	0.01009	0.01144
	3479.3	0.00992	0.00767	0.01095	0.016
	3479.49	0.01014	0.00778	0.01216	0.0224
	3479.69	0.00989	0.00935	0.01351	0.02951
	3479.88	0.00981	0.01075	0.01503	0.03756
	3480.08	0.00979	0.01049	0.01675	0.0244
	3480.27	0.00973	0.00928	0.01826	0.02142
	3480.47	0.00994	0.00955	0.01882	0.02559
	3480.66	0.01029	0.00995	0.01773	0.02142
	3480.86	0.01058	0.00951	0.01584	0.00658
	3481.05	0.01001	0.00929	0.01427	-0.00408
	3481.25	0.00923	0.00921	0.01296	-0.00666
	3481.45	0.00948	0.00931	0.01302	0.00167
	3481.64	0.00999	0.00926	0.01678	0.03612
	3481.84	0.01044	0.00994	0.02675	0.11035
	3482.03	0.01133	0.01255	0.04606	0.23422
	3482.23	0.0125	0.01682	0.07784	0.42069
	3482.42	0.01457	0.02298	0.12331	0.65469
	3482.62	0.01809	0.03081	0.17864	0.88928
	3482.81	0.02144	0.03895	0.23358	1.06081
	3483.01	0.02345	0.04511	0.27259	1.09908
	3483.2	0.02363	0.0457	0.2783	0.94112
	3483.4	0.02158	0.04057	0.23837	0.57925
	3483.59	0.01799	0.02934	0.15292	0.09565
	3483.79	0.0124	0.01183	0.03745	-0.39541
	3483.98	0.00581	-0.00541	-0.08128	-0.78518
	3484.18	0.00051	-0.01854	-0.17644	-0.99663
	3484.38	-0.00274	-0.02675	-0.23059	-1.01781
	3484.57	-0.00393	-0.02723	-0.23948	-0.88632
	3484.77	-0.00287	-0.02185	-0.21215	-0.6821
	3484.96	0.00024	-0.01571	-0.16537	-0.47822
	3485.16	0.00326	-0.00964	-0.11521	-0.30534
	3485.35	0.00542	-0.00308	-0.07193	-0.1845
	3485.55	0.00709	0.00219	-0.03962	-0.1076
	3485.74	0.0079	0.00453	-0.01846	-0.0552
	3485.94	0.00854	0.00543	-0.00663	-0.0333
	3486.13	0.00919	0.00666	-0.0012	-0.03386
	3486.33	0.00905	0.0073	0.00042	-0.03706
	3486.52	0.0085	0.00713	-0.00025	-0.04226
	3486.72	0.00839	0.00725	-0.00165	-0.04835
	3486.91	0.00874	0.00729	-0.00274	-0.05357
	3487.11	0.00908	0.00726	-0.00333	-0.06084
	3487.3	0.00876	0.00724	-0.00274	-0.05674
	3487.5	0.00816	0.00708	-0.00097	-0.04163
	3487.7	0.00851	0.00712	0.00121	-0.03261
	3487.89	0.0095	0.00725	0.00336	-0.02632
	3488.09	0.00998	0.00754	0.00536	-0.02185
	3488.28	0.00979	0.00772	0.00705	-0.02185
	3488.48	0.00918	0.00751	0.00788	-0.02205
	3488.67	0.00894	0.00736	0.00805	-0.02047
	3488.87	0.00909	0.00686	0.00793	-0.01075
	3489.06	0.0092	0.00546	0.00741	-0.00487
	3489.26	0.00941	0.00589	0.00692	-0.0168
	3489.45	0.00963	0.00764	0.00658	-0.02272
	3489.65	0.0098	0.00777	0.00629	-0.01408
	3489.84	0.00972	0.00777	0.00648	-0.01844
	3490.04	0.00964	0.00824	0.00698	-0.02649
	3490.23	0.00994	0.00825	0.00732	-0.01708
	3490.43	0.00987	0.00825	0.00776	-0.01135
	3490.62	0.00933	0.00859	0.00842	-0.01677
	3490.82	0.00948	0.00815	0.0086	-0.02163
	3491.02	0.01028	0.00761	0.00836	-0.01948
	3491.21	0.01052	0.00776	0.00831	-0.0155
	3491.41	0.01015	0.00808	0.00833	-0.02371
	3491.6	0.0099	0.00883	0.00814	-0.02658
	3491.8	0.00995	0.009	0.00802	-0.01361
	3491.99	0.01022	0.00812	0.00842	-0.00561
	3492.19	0.01033	0.00794	0.00885	-0.00632
	3492.38	0.00993	0.0081	0.00868	-0.00238
	3492.58	0.00935	0.00762	0.00853	0.00434
	3492.77	0.00917	0.00763	0.00885	0.00392
	3492.97	0.00953	0.00761	0.00879	0.00103
	3493.16	0.00982	0.00751	0.00863	0.00112
	3493.36	0.00976	0.00813	0.0089	-0.00161
	3493.55	0.00954	0.0081	0.00915	-0.00882
	3493.75	0.00948	0.00723	0.00907	-0.00947
	3493.95	0.00996	0.00736	0.00899	-0.00564
	3494.14	0.01025	0.00828	0.00924	-0.00254
	3494.34	0.00987	0.00871	0.00941	0.00194
	3494.53	0.00935	0.0083	0.00933	0.00179
	3494.73	0.00917	0.00694	0.00945	0.00445
	3494.92	0.00955	0.00609	0.00963	0.00904
	3495.12	0.00982	0.00712	0.00938	0.00379
	3495.31	0.00984	0.00846	0.00929	0.00011
	3495.51	0.01017	0.00868	0.00937	0.00269
	3495.7	0.01029	0.00841	0.00931	0.00184
	3495.9	0.00991	0.00852	0.00943	-0.00053
	3496.09	0.00963	0.00865	0.00938	0.00419
	3496.29	0.00927	0.00861	0.00957	0.01136
	3496.48	0.00878	0.00903	0.01052	0.01325
	3496.68	0.00899	0.00953	0.01175	0.01273
	3496.88	0.00969	0.00914	0.01327	0.01525
	3497.07	0.01024	0.00833	0.01498	0.02463
	3497.27	0.01057	0.00901	0.01671	0.03094
	3497.46	0.01037	0.01016	0.01836	0.03293
	3497.66	0.01004	0.01071	0.01923	0.0379
	3497.85	0.00976	0.01117	0.01897	0.03127
	3498.05	0.00932	0.01006	0.01737	0.01704
	3498.24	0.00934	0.00857	0.01502	0.01533
	3498.44	0.01001	0.00846	0.01322	0.01208
	3498.63	0.01041	0.00883	0.01292	0.0107
	3498.83	0.01021	0.00921	0.01586	0.041
	3499.02	0.01065	0.00964	0.0238	0.10179
	3499.22	0.01163	0.01184	0.03958	0.21023
	3499.41	0.0122	0.01667	0.06758	0.38333
	3499.61	0.01355	0.02247	0.10925	0.60422
	3499.8	0.01642	0.02952	0.16207	0.84774
	3500	0.01971	0.03763	0.21845	1.03921
	3500.2	0.02248	0.04411	0.26304	1.09376
	3500.39	0.02366	0.04641	0.278	0.97181
	3500.59	0.02248	0.04256	0.25031	0.65623
	3500.78	0.01866	0.0309	0.17676	0.18029
	3500.98	0.01303	0.01423	0.06861	-0.33237
	3501.17	0.00675	-0.00187	-0.05109	-0.74951
	3501.37	0.0007	-0.01588	-0.15486	-1.00215
	3501.56	-0.00315	-0.02536	-0.22085	-1.06296
	3501.76	-0.0043	-0.02796	-0.24182	-0.95488
	3501.95	-0.00349	-0.02479	-0.22352	-0.75318
	3502.15	-0.00125	-0.01806	-0.18021	-0.53161
	3502.34	0.00174	-0.0105	-0.12923	-0.33424
	3502.54	0.00457	-0.00402	-0.08307	-0.1987
	3502.73	0.00635	-8e-05	-0.04769	-0.12431
	3502.93	0.00748	0.0022	-0.02403	-0.07501
	3503.12	0.00836	0.00437	-0.00976	-0.04592
	3503.32	0.00881	0.00536	-0.00229	-0.03884
	3503.52	0.00909	0.00571	0.00059	-0.04185
	3503.71	0.00886	0.00672	0.0002	-0.05198
	3503.91	0.00813	0.00638	-0.00132	-0.06206
	3504.1	0.00804	0.00516	-0.00228	-0.06655
	3504.3	0.00862	0.00518	-0.00321	-0.06645
	3504.49	0.00857	0.00614	-0.00352	-0.05749
	3504.69	0.008	0.00597	-0.0024	-0.04492
	3504.88	0.00832	0.00497	-0.00043	-0.04134
	3505.08	0.00896	0.00583	0.0017	-0.03888
	3505.27	0.0089	0.00687	0.00356	-0.02269
	3505.47	0.00852	0.00706	0.00488	-0.00824
	3505.66	0.00832	0.00686	0.00568	-0.01217
	3505.86	0.00846	0.0064	0.00639	-0.02434
	3506.05	0.00858	0.00609	0.00703	-0.02838
	3506.25	0.00852	0.00569	0.00739	-0.03317
	3506.45	0.00865	0.00601	0.00746	-0.04401
	3506.64	0.00907	0.00667	0.00743	-0.03729
	3506.84	0.00899	0.00688	0.00715	-0.02118
	3507.03	0.00831	0.00672	0.00689	-0.02027
	3507.23	0.00832	0.00649	0.00733	-0.02662
	3507.42	0.00887	0.00639	0.00779	-0.03251
	3507.62	0.0089	0.00647	0.00787	-0.03689
	3507.81	0.00866	0.00605	0.00787	-0.03398
	3508.01	0.00856	0.00526	0.00787	-0.02812
	3508.2	0.00858	0.00547	0.00813	-0.02527
	3508.4	0.00871	0.00662	0.0081	-0.02269
	3508.59	0.00876	0.00728	0.00767	-0.02059
	3508.79	0.00841	0.00636	0.00765	-0.02129
	3508.98	0.00813	0.00543	0.00771	-0.02892
	3509.18	0.00841	0.00565	0.00774	-0.03077
	3509.38	0.00851	0.00578	0.00814	-0.01431
	3509.57	0.00847	0.00572	0.00841	-0.01221
	3509.77	0.00879	0.00627	0.00837	-0.02903
	3509.96	0.00841	0.00698	0.00845	-0.03485
	3510.16	0.0082	0.00705	0.00841	-0.03485
	3510.35	0.0091	0.00619	0.00801	-0.03706
	3510.55	0.00918	0.00542	0.00777	-0.03342
	3510.74	0.00846	0.00524	0.00799	-0.03478
	3510.94	0.00843	0.0056	0.00828	-0.04353
	3511.13	0.00884	0.00669	0.00839	-0.03745
	3511.33	0.00916	0.00716	0.00848	-0.02363
	3511.52	0.00914	0.00719	0.00862	-0.01881
	3511.72	0.00869	0.00715	0.00904	-0.02206
	3511.91	0.00863	0.00615	0.00999	-0.02481
	3512.11	0.00915	0.00552	0.01048	-0.01946
	3512.3	0.00937	0.00591	0.01029	-0.01387
	3512.5	0.00917	0.00576	0.01023	-0.01421
	3512.7	0.00883	0.0051	0.01034	-0.02111
	3512.89	0.00863	0.00446	0.01016	-0.02747
	3513.09	0.00876	0.00431	0.00963	-0.02316
	3513.28	0.00863	0.00527	0.00922	-0.02193
	3513.48	0.00836	0.00584	0.00895	-0.02622
	3513.67	0.00843	0.00503	0.00915	-0.02042
	3513.87	0.00883	0.00461	0.01014	-0.01327
	3514.06	0.00885	0.00497	0.01141	-0.00964
	3514.26	0.00851	0.00546	0.01297	-0.00487
	3514.45	0.00867	0.00648	0.01482	0.00266
	3514.65	0.00902	0.00713	0.01638	0.00834
	3514.84	0.00911	0.0071	0.01756	0.00762
	3515.04	0.00887	0.00684	0.01814	0.00777
	3515.23	0.00864	0.00625	0.0175	-0.00593
	3515.43	0.00869	0.00623	0.01566	-0.02902
	3515.62	0.00827	0.00672	0.01329	-0.03327
	3515.82	0.00775	0.00629	0.01176	-0.02379
	3516.02	0.00803	0.0053	0.01217	-0.00834
	3516.21	0.00843	0.00612	0.01623	0.02742
	3516.41	0.00856	0.00851	0.02664	0.10295
	3516.6	0.00933	0.01123	0.04585	0.23493
	3516.8	0.01131	0.01576	0.07669	0.42534
	3516.99	0.01407	0.02219	0.12011	0.64996
	3517.19	0.01709	0.02962	0.17242	0.86582
	3517.38	0.01958	0.03737	0.22414	1.01283
	3517.58	0.02148	0.04168	0.26006	1.01526
	3517.77	0.02206	0.04077	0.26372	0.82531
	3517.97	0.01984	0.03488	0.22464	0.46345
	3518.16	0.0156	0.0228	0.14349	-0.00379
	3518.36	0.0101	0.00671	0.03481	-0.47761
	3518.55	0.00389	-0.00891	-0.07695	-0.83557
	3518.75	-0.00101	-0.0209	-0.16789	-1.00519
	3518.95	-0.00357	-0.0283	-0.22108	-0.99992
	3519.14	-0.00445	-0.03056	-0.2314	-0.86948
	3519.34	-0.00339	-0.0273	-0.20745	-0.67726
	3519.53	-0.00079	-0.02038	-0.16418	-0.48183
	3519.73	0.00149	-0.01262	-0.11609	-0.31314
	3519.92	0.00327	-0.0052	-0.07382	-0.18766
	3520.12	0.00519	-0.0001	-0.04223	-0.11168
	3520.31	0.007	0.00174	-0.02176	-0.067
	3520.51	0.00792	0.0025	-0.00984	-0.0418
	3520.7	0.0079	0.00288	-0.00361	-0.03369
	3520.9	0.00774	0.00354	-0.00137	-0.03967
	3521.09	0.00742	0.0048	-0.00145	-0.05511
	3521.29	0.00739	0.00459	-0.00268	-0.05862
	3521.48	0.00772	0.00354	-0.00378	-0.05779
	3521.68	0.00759	0.00437	-0.00392	-0.06703
	3521.88	0.00774	0.00533	-0.00341	-0.06611
	3522.07	0.00783	0.00485	-0.00216	-0.05339
	3522.27	0.00742	0.00443	-0.00034	-0.04378
	3522.46	0.00769	0.00449	0.00163	-0.03334
	3522.66	0.00808	0.00443	0.00329	-0.02456
	3522.85	0.0081	0.0041	0.00423	-0.01961
	3523.05	0.00815	0.0046	0.00467	-0.01726
	3523.24	0.00838	0.00533	0.00536	-0.01361
	3523.44	0.00889	0.00574	0.00593	-0.01062
	3523.63	0.00889	0.00596	0.00621	-0.00909
	3523.83	0.00842	0.00547	0.00683	-0.00586
	3524.02	0.00827	0.00521	0.0071	-0.00442
	3524.22	0.00839	0.00536	0.0071	-0.00442
	3524.41	0.00831	0.00577	0.00716	-0.00407
	3524.61	0.00831	0.00608	0.00729	-0.00341
	3524.8	0.00824	0.00589	0.00769	-0.00128
	3525	0.00778	0.00606	0.00789	-0.00021
	3525.2	0.00788	0.00553	0.0079	-0.00019
	3525.39	0.0088	0.00498	0.00763	-0.00161
	3525.59	0.00904	0.00556	0.00728	-0.00344
	3525.78	0.00838	0.00601	0.00746	-0.00252
	3525.98	0.00824	0.00628	0.0076	-0.00175
	3526.17	0.0084	0.0057	0.00753	-0.00211
	3526.37	0.00853	0.00451	0.00777	-0.00086
	3526.56	0.00834	0.00464	0.00807	0.00071
	3526.76	0.00796	0.00608	0.00806	0.00068
	3526.95	0.00818	0.00656	0.0082	0.00141
	3527.15	0.00864	0.00532	0.00836	0.00227
	3527.34	0.00873	0.00508	0.00828	0.00187
	3527.54	0.00819	0.00582	0.00817	0.00128
	3527.73	0.00801	0.00601	0.00822	0.00151
	3527.93	0.00885	0.00611	0.00838	0.00238
	3528.12	0.00922	0.00572	0.00828	0.00186
	3528.32	0.00917	0.00499	0.00824	0.00165
	3528.52	0.00947	0.00526	0.00839	0.0024
	3528.71	0.00925	0.00618	0.00819	0.00134
	3528.91	0.0089	0.00565	0.00817	0.00124
	3529.1	0.00869	0.00504	0.00843	0.00264
	3529.3	0.00826	0.00525	0.00838	0.00239
	3529.49	0.00858	0.00476	0.00808	0.00077
	3529.69	0.00918	0.00481	0.00787	-0.00035
	3529.88	0.00888	0.00559	0.0081	0.00091
	3530.08	0.00883	0.00569	0.00803	0.00052
	3530.27	0.00913	0.00564	0.00764	-0.00154
	3530.47	0.00897	0.00597	0.00796	0.00016
	3530.66	0.00899	0.00624	0.00828	0.00182
	3530.86	0.00872	0.00626	0.00805	0.00061
	3531.05	0.00804	0.00617	0.0079	-0.00019
	3531.25	0.00801	0.00586	0.00798	0.00024
	3531.45	0.00831	0.00583	0.00798	0.00027
	3531.64	0.00817	0.00581	0.0082	0.00139
	3531.84	0.00831	0.00506	0.00862	0.00365
	3532.03	0.00927	0.00508	0.00857	0.00339
	3532.23	0.00958	0.00598	0.00834	0.00215
	3532.42	0.00916	0.00614	0.00839	0.00245
	3532.62	0.00914	0.00586	0.00887	0.00499
	3532.81	0.00915	0.00624	0.00916	0.00651
	3533.01	0.0088	0.00705	0.00885	0.00487
	3533.2	0.00835	0.00729	0.00844	0.0027
	3533.4	0.0084	0.00663	0.00833	0.0021
	3533.59	0.00859	0.00576	0.00858	0.00345
	3533.79	0.00849	0.00521	0.00883	0.00476
	3533.98	0.00894	0.00489	0.00883	0.00474
	3534.18	0.00913	0.00464	0.00871	0.00414
	3534.38	0.00845	0.00456	0.00881	0.00467
	3534.57	0.00825	0.00506	0.00867	0.00391
	3534.77	0.00873	0.00573	0.00825	0.00169
	3534.96	0.00925	0.00578	0.00851	0.00303
	3535.16	0.00905	0.00608	0.00903	0.00582
	3535.35	0.00829	0.0061	0.00894	0.00535
	3535.55	0.00832	0.00535	0.00882	0.00472
	3535.74	0.00871	0.00547	0.00885	0.00484
	3535.94	0.00912	0.00614	0.00844	0.00268
	3536.13	0.00938	0.0067	0.00831	0.00198
	3536.33	0.00893	0.00625	0.0086	0.00355
	3536.52	0.0088	0.00568	0.0086	0.00351
	3536.72	0.00893	0.00591	0.0086	0.00356
	3536.91	0.00911	0.00597	0.00866	0.00383
	3537.11	0.00912	0.00594	0.00858	0.00343
	3537.3	0.00838	0.00646	0.0086	0.00353
	3537.5	0.00853	0.00717	0.00869	0.00399
	3537.7	0.00937	0.00701	0.00882	0.00471
	3537.89	0.00902	0.00629	0.00882	0.00469
	3538.09	0.00826	0.006	0.00881	0.00467
	3538.28	0.00841	0.00638	0.00904	0.00586
	3538.48	0.0089	0.00648	0.00896	0.00547
	3538.67	0.0091	0.00637	0.00868	0.00397
	3538.87	0.00895	0.00606	0.00867	0.00391
	3539.06	0.00889	0.00592	0.00879	0.00453
	3539.26	0.00939	0.00631	0.00886	0.0049
	3539.45	0.00934	0.00681	0.00875	0.00432
	3539.65	0.00843	0.00744	0.00885	0.00488
	3539.84	0.00815	0.00691	0.00908	0.00606
	3540.04	0.00857	0.00565	0.00877	0.00445
	3540.23	0.00905	0.00604	0.00859	0.00348
	3540.43	0.00893	0.00773	0.00864	0.00374
	3540.62	0.00828	0.00779	0.00865	0.00381
	3540.82	0.00843	0.00709	0.00885	0.00485
	3541.02	0.00901	0.00728	0.00882	0.00469
	3541.21	0.00901	0.0072	0.00897	0.0055
	3541.41	0.00883	0.00665	0.00925	0.00697
	3541.6	0.00895	0.00635	0.00916	0.00651
	3541.8	0.00888	0.00757	0.00926	0.00704
	3541.99	0.00837	0.00794	0.00938	0.00767
	3542.19	0.00832	0.00684	0.00908	0.00606
	3542.38	0.00851	0.00686	0.00911	0.00623
	3542.58	0.00857	0.00717	0.00929	0.00719
	3542.77	0.00879	0.00698	0.00915	0.00644
	3542.97	0.00877	0.00589	0.00916	0.00648
	3543.16	0.00855	0.0047	0.00883	0.00476
	3543.36	0.00865	0.00514	0.00853	0.00315
	3543.55	0.0091	0.0061	0.00867	0.00392
	3543.75	0.00921	0.00633	0.00856	0.00334
	3543.95	0.00893	0.00594	0.00851	0.00303
	3544.14	0.00871	0.00549	0.0087	0.00407
	3544.34	0.00876	0.00597	0.00834	0.00214
	3544.53	0.00898	0.00671	0.00801	0.00041
	3544.73	0.00854	0.0061	0.00848	0.00289
	3544.92	0.00835	0.00535	0.00909	0.00612
	3545.12	0.0089	0.00598	0.00928	0.00715
	3545.31	0.00887	0.00622	0.0089	0.00512
	3545.51	0.00876	0.00626	0.00871	0.00413
	3545.7	0.00919	0.00738	0.00909	0.00615
	3545.9	0.00952	0.00721	0.00926	0.00702
	3546.09	0.00944	0.0057	0.00903	0.00581
	3546.29	0.00892	0.00579	0.00895	0.00537
	3546.48	0.00819	0.00705	0.00922	0.00684
	3546.68	0.00838	0.00696	0.00928	0.00714
	3546.88	0.00918	0.00603	0.00884	0.00482
	3547.07	0.00891	0.00597	0.00865	0.00379
	3547.27	0.00843	0.00642	0.00859	0.00346
	3547.46	0.00885	0.0065	0.00834	0.00218
	3547.66	0.00897	0.00632	0.00828	0.00185
	3547.85	0.00843	0.00575	0.00829	0.0019
	3548.05	0.00836	0.00491	0.0082	0.00141
	3548.24	0.00878	0.005	0.00826	0.00173
	3548.44	0.00883	0.00549	0.00844	0.00266
	3548.63	0.00882	0.00537	0.00855	0.00328
	3548.83	0.00905	0.00509	0.00858	0.00341
	3549.02	0.00883	0.00521	0.00852	0.00313
	3549.22	0.0084	0.00594	0.0085	0.00299
	3549.41	0.0085	0.00718	0.00823	0.00159
	3549.61	0.00875	0.00752	0.00829	0.00189
	3549.8	0.00862	0.00685	0.00861	0.0036
	3550	0.00845	0.00649	0.00883	0.00476
	3550.2	0.00837	0.00671	0.00906	0.00594
	3550.39	0.00818	0.00724	0.00869	0.00403
	3550.59	0.00827	0.00674	0.0081	0.00089
	3550.78	0.00823	0.00564	0.00788	-0.00027
	3550.98	0.00792	0.00527	0.00797	0.00022
	3551.17	0.00826	0.00464	0.00823	0.00159
	3551.37	0.00873	0.00445	0.0087	0.00408
	3551.56	0.00885	0.00543	0.00891	0.00519
	3551.76	0.00909	0.00524	0.00863	0.00371
	3551.95	0.00897	0.00477	0.00866	0.00385
	3552.15	0.00847	0.00585	0.00893	0.00527
	3552.34	0.00834	0.00643	0.00858	0.0034
	3552.54	0.00855	0.00567	0.00797	0.00019
	3552.73	0.00882	0.00451	0.00787	-0.00035
	3552.93	0.009	0.00428	0.00821	0.00146
	3553.12	0.0089	0.00585	0.00875	0.00431
	3553.32	0.00862	0.00724	0.0092	0.00669
	3553.52	0.0086	0.00618	0.00912	0.00627
	3553.71	0.00874	0.00458	0.00862	0.00363
	3553.91	0.00865	0.00535	0.00822	0.0015
	3554.1	0.00841	0.0065	0.0081	0.00091
	3554.3	0.00857	0.0058	0.00837	0.00232
	3554.49	0.00868	0.0048	0.00854	0.0032
	3554.69	0.00824	0.00454	0.00845	0.00275
	3554.88	0.00828	0.00516	0.00849	0.00297
	3555.08	0.00828	0.00612	0.00848	0.0029
	3555.27	0.00787	0.00624	0.00845	0.00276
	3555.47	0.00801	0.00569	0.00868	0.00396
	3555.66	0.00802	0.00563	0.00879	0.00454
	3555.86	0.00785	0.00591	0.00861	0.00358
	3556.05	0.00805	0.00605	0.00834	0.00215
	3556.25	0.00825	0.00603	0.00837	0.0023
	3556.45	0.0086	0.00574	0.00856	0.00331
	3556.64	0.0085	0.00499	0.00824	0.00164
	3556.84	0.00806	0.00509	0.00824	0.00162
	3557.03	0.0086	0.00677	0.00861	0.00357
	3557.23	0.00912	0.00741	0.00869	0.00402
	3557.42	0.00874	0.00613	0.00878	0.00447
	3557.62	0.00869	0.00502	0.0085	0.00301
	3557.81	0.0088	0.00476	0.00823	0.00155
	3558.01	0.00852	0.00585	0.00845	0.00273
	3558.2	0.00872	0.00709	0.00845	0.00274
	3558.4	0.00888	0.00679	0.00819	0.00135
	3558.59	0.00817	0.00669	0.00802	0.00049
	3558.79	0.00793	0.00656	0.00825	0.00166
	3558.98	0.00808	0.00595	0.00878	0.00448
	3559.18	0.00807	0.00524	0.009	0.00563
	3559.38	0.00834	0.00503	0.00883	0.00478
	3559.57	0.00875	0.00586	0.00852	0.00311
	3559.77	0.00909	0.00579	0.00848	0.00287
	3559.96	0.00915	0.00458	0.0085	0.003
	3560.16	0.00897	0.00402	0.00851	0.00304
	3560.35	0.00871	0.00489	0.00879	0.00452
	3560.55	0.00871	0.00618	0.00883	0.00476
	3560.74	0.00872	0.00574	0.00859	0.0035
	3560.94	0.00829	0.00468	0.00848	0.0029
	3561.13	0.00832	0.00582	0.00874	0.00425
	3561.33	0.00847	0.0069	0.00887	0.00496
	3561.52	0.00804	0.00657	0.00867	0.00388
	3561.72	0.00799	0.0065	0.00865	0.00379
	3561.91	0.00845	0.00678	0.00867	0.00388
	3562.11	0.0086	0.00732	0.00849	0.00298
	3562.3	0.0086	0.00677	0.00867	0.00388
	3562.5	0.00902	0.00527	0.0089	0.00513
	3562.7	0.00935	0.00529	0.00855	0.00326
	3562.89	0.00915	0.00588	0.00845	0.00274
	3563.09	0.00864	0.00586	0.00875	0.00434
	3563.28	0.00841	0.0055	0.00864	0.00375
	3563.48	0.00845	0.00554	0.00863	0.0037
	3563.67	0.00833	0.00677	0.00889	0.00505
	3563.87	0.00856	0.00711	0.00866	0.00383
	3564.06	0.00887	0.00581	0.00831	0.00199
	3564.26	0.00878	0.00484	0.00833	0.00209
	3564.45	0.00844	0.00469	0.00858	0.00343
	3564.65	0.00829	0.00504	0.00904	0.00588
	3564.84	0.00843	0.00564	0.0092	0.00671
	3565.04	0.00844	0.0061	0.00892	0.00524
	3565.23	0.00877	0.0064	0.00859	0.00349
	3565.43	0.0093	0.00657	0.0086	0.00356
	3565.62	0.00927	0.00634	0.00886	0.0049
	3565.82	0.00851	0.00603	0.00853	0.00317
	3566.02	0.00827	0.00605	0.00821	0.00147
	3566.21	0.00875	0.00556	0.00864	0.00377
	3566.41	0.0086	0.00505	0.00873	0.00421
	3566.6	0.0085	0.00517	0.00814	0.00108
	3566.8	0.00876	0.00529	0.00803	0.00052
	3566.99	0.0087	0.00556	0.00832	0.00206
	3567.19	0.00809	0.00607	0.00808	0.00077
	3567.38	0.00788	0.00656	0.00783	-0.00052
	3567.58	0.0085	0.00666	0.00806	0.00069
	3567.77	0.0086	0.00642	0.00818	0.00131
	3567.97	0.00834	0.00627	0.00829	0.00192
	3568.16	0.00845	0.0063	0.00842	0.00256
	3568.36	0.00851	0.00663	0.00825	0.00171
	3568.55	0.00851	0.00664	0.008	0.00034
	3568.75	0.00877	0.00604	0.00813	0.00107
	3568.95	0.00911	0.00553	0.00873	0.0042
	3569.14	0.00929	0.00517	0.00903	0.00583
	3569.34	0.00908	0.00446	0.00889	0.00505
	3569.53	0.00891	0.00409	0.00878	0.00451
	3569.73	0.00895	0.00482	0.00877	0.00442
	3569.92	0.00888	0.00511	0.00867	0.00393
	3570.12	0.00865	0.00459	0.00852	0.0031
	3570.31	0.0085	0.00479	0.00835	0.00221
	3570.51	0.00878	0.00575	0.00817	0.00128
	3570.7	0.00896	0.00611	0.00824	0.00162
	3570.9	0.00873	0.00557	0.0082	0.00142
	3571.09	0.00858	0.00502	0.00813	0.00106
	3571.29	0.00873	0.00493	0.00871	0.00412
	3571.48	0.00886	0.0055	0.00864	0.00374
	3571.68	0.00889	0.00606	0.00809	0.00082
	3571.88	0.00918	0.00603	0.00837	0.0023
	3572.07	0.00942	0.00575	0.00862	0.00363
	3572.27	0.00922	0.0055	0.00868	0.00395
	3572.46	0.00892	0.00473	0.00887	0.00499
	3572.66	0.00886	0.00444	0.00864	0.00377
	3572.85	0.00895	0.00604	0.00807	0.00073
	3573.05	0.00866	0.00664	0.00797	0.00021
	3573.24	0.00854	0.00582	0.00846	0.00279
	3573.44	0.00914	0.00562	0.00887	0.00494
	3573.63	0.00901	0.00459	0.009	0.00564
	3573.83	0.00851	0.00396	0.00891	0.00519
	3574.02	0.00864	0.00475	0.00883	0.00477
	3574.22	0.00857	0.00561	0.00895	0.00541
	3574.41	0.00833	0.00633	0.00865	0.00382
	3574.61	0.00876	0.00596	0.00832	0.00203
	3574.8	0.00939	0.00522	0.00852	0.00314
	3575	0.00912	0.0048	0.00871	0.0041
	3575.2	0.00839	0.00474	0.00848	0.00292
	3575.39	0.00826	0.00518	0.00808	0.00079
	3575.59	0.00868	0.00561	0.00802	0.00048
	3575.78	0.00887	0.00593	0.00828	0.00184
	3575.98	0.00875	0.00606	0.00845	0.00277
	3576.17	0.00869	0.00648	0.00836	0.00226
	3576.37	0.00865	0.00696	0.00847	0.00285
	3576.56	0.00877	0.00706	0.00888	0.00501
	3576.76	0.00891	0.00707	0.00881	0.00467
	3576.95	0.00859	0.00705	0.00851	0.00305
	3577.15	0.00839	0.00733	0.0088	0.00457
	3577.34	0.00811	0.00717	0.00883	0.00477
	3577.54	0.00801	0.00586	0.00823	0.00156
	3577.73	0.00884	0.00495	0.00831	0.00198
	3577.93	0.00906	0.00506	0.00885	0.00484
	3578.12	0.00872	0.00583	0.00902	0.00576
	3578.32	0.00896	0.00612	0.00903	0.00579
	3578.52	0.00921	0.00533	0.0087	0.00406
	3578.71	0.009	0.00514	0.00823	0.00158
	3578.91	0.0086	0.00488	0.00807	0.00075
	3579.1	0.00886	0.00399	0.0082	0.00142
	3579.3	0.00944	0.00457	0.00861	0.00357
	3579.49	0.00927	0.00597	0.009	0.00565
	3579.69	0.00888	0.00611	0.00913	0.00634
	3579.88	0.0086	0.00614	0.00887	0.00497
	3580.08	0.00823	0.00664	0.0087	0.00407
	3580.27	0.00817	0.0072	0.00884	0.00483
	3580.47	0.00836	0.00783	0.00862	0.00364
	3580.66	0.00871	0.00718	0.00841	0.00254
	3580.86	0.00937	0.00632	0.00848	0.00288
	3581.05	0.00991	0.00624	0.00857	0.00336
	3581.25	0.00982	0.00601	0.00896	0.00544
	3581.45	0.00945	0.00593	0.0091	0.00617
	3581.64	0.00881	0.00533	0.00898	0.00556
	3581.84	0.00851	0.00525	0.00892	0.00523
	3582.03	0.00875	0.00668	0.0086	0.00354
	3582.23	0.00864	0.00709	0.00873	0.00422
	3582.42	0.00815	0.0063	0.00916	0.00651
	3582.62	0.00808	0.00618	0.00909	0.00612
	3582.81	0.00881	0.00659	0.00898	0.00557
	3583.01	0.00936	0.007	0.00881	0.00463
	3583.2	0.00927	0.00701	0.00845	0.00275
	3583.4	0.00866	0.00665	0.00848	0.00292
	3583.59	0.00803	0.00638	0.00846	0.00281
	3583.79	0.00799	0.00627	0.00857	0.00337
	3583.98	0.008	0.0064	0.00901	0.00568
	3584.18	0.00772	0.00647	0.0086	0.00352
	3584.38	0.00789	0.0068	0.00822	0.00155
	3584.57	0.00836	0.00669	0.00867	0.00389
	3584.77	0.0082	0.00604	0.00867	0.00393
	3584.96	0.00807	0.00616	0.00848	0.00291
	3585.16	0.00865	0.00572	0.00849	0.00293
	3585.35	0.00914	0.00533	0.00853	0.00315
	3585.55	0.00899	0.00594	0.00863	0.00371
	3585.74	0.00873	0.00562	0.00861	0.00358
	3585.94	0.00848	0.00536	0.00865	0.00379
	3586.13	0.00809	0.0067	0.0086	0.00354
	3586.33	0.00835	0.0078	0.00847	0.00283
	3586.52	0.00902	0.00768	0.00839	0.00241
	3586.72	0.00919	0.00698	0.00827	0.00177
	3586.91	0.0092	0.00625	0.00824	0.00164
	3587.11	0.00907	0.0063	0.00835	0.00222
	3587.3	0.00865	0.00636	0.00856	0.00331
	3587.5	0.00816	0.00559	0.00873	0.00425
	3587.7	0.00787	0.00569	0.00873	0.00422
	3587.89	0.00813	0.00756	0.00862	0.00363
	3588.09	0.00854	0.00893	0.00844	0.00269
	3588.28	0.00879	0.00744	0.00837	0.00233
	3588.48	0.00896	0.00548	0.00879	0.00455
	3588.67	0.00863	0.00626	0.00926	0.00701
	3588.87	0.0084	0.00762	0.00917	0.00653
	3589.06	0.00867	0.00755	0.00893	0.00529
	3589.26	0.00888	0.00775	0.00872	0.00416
	3589.45	0.00907	0.0084	0.0084	0.00247
	3589.65	0.00888	0.00784	0.00816	0.00122
	3589.84	0.00834	0.00671	0.00822	0.00153
	3590.04	0.00825	0.00619	0.00881	0.00466
	3590.23	0.00847	0.00597	0.00914	0.00638
	3590.43	0.00824	0.00604	0.00897	0.00548
	3590.62	0.00781	0.00663	0.00901	0.00571
	3590.82	0.00799	0.00726	0.00884	0.00483
	3591.02	0.00831	0.00718	0.00862	0.00362
	3591.21	0.00804	0.0071	0.00875	0.00432
	3591.41	0.00838	0.00726	0.00869	0.00401
	3591.6	0.00916	0.00703	0.0086	0.00353
	3591.8	0.00923	0.00731	0.00878	0.00449
	3591.99	0.00935	0.00729	0.00864	0.00372
	3592.19	0.00929	0.0067	0.0085	0.003
	3592.38	0.00879	0.00699	0.00894	0.00531
	3592.58	0.00887	0.0074	0.00907	0.00604
	3592.77	0.00922	0.00668	0.00892	0.00523
	3592.97	0.00896	0.00574	0.00919	0.00664
	3593.16	0.00838	0.00572	0.00938	0.00765
	3593.36	0.00829	0.00573	0.00905	0.0059
	3593.55	0.00906	0.00566	0.00863	0.00372
	3593.75	0.00961	0.00622	0.00855	0.00328
	3593.95	0.00887	0.00654	0.00844	0.00268
	3594.14	0.00849	0.00619	0.00858	0.00345
	3594.34	0.00901	0.00623	0.00918	0.00662
	3594.53	0.009	0.0063	0.00947	0.00815
	3594.73	0.00907	0.00581	0.00908	0.0061
	3594.92	0.0096	0.00633	0.00844	0.00268
	3595.12	0.00963	0.00739	0.00848	0.00292
	3595.31	0.00912	0.00769	0.00894	0.00532
	3595.51	0.00879	0.00779	0.00928	0.00714
	3595.7	0.00915	0.00751	0.00946	0.00807
	3595.9	0.00953	0.00716	0.00935	0.0075
	3596.09	0.00946	0.00669	0.0092	0.00668
	3596.29	0.00927	0.00608	0.00905	0.00592
	3596.48	0.00907	0.0068	0.00886	0.00491
	3596.68	0.00894	0.00805	0.00857	0.00335
	3596.88	0.00895	0.00733	0.00845	0.00277
	3597.07	0.00901	0.0054	0.00866	0.00387
	3597.27	0.00899	0.00512	0.00877	0.00442
	3597.46	0.00894	0.00579	0.00884	0.00482
	3597.66	0.00885	0.00633	0.00902	0.00578
	3597.85	0.0088	0.00705	0.00881	0.00463
	3598.05	0.0089	0.00676	0.00834	0.00215
	3598.24	0.00903	0.00558	0.00845	0.00276
	3598.44	0.00917	0.00546	0.00916	0.00651
	3598.63	0.00931	0.00606	0.00963	0.00901
	3598.83	0.00951	0.00631	0.00937	0.00762
	3599.02	0.00946	0.0065	0.00895	0.00538
	3599.22	0.00916	0.00652	0.00896	0.00543
	3599.41	0.00953	0.00665	0.0089	0.00511
	3599.61	0.00993	0.00743	0.00857	0.00339
	3599.8	0.00961	0.0081	0.00865	0.00379

## Sheet: Fig. 3f
Fig. 3f
	Time (s)	ΔO2 concentration (mg/L)
		DR-CoMo-LDH	DR-CoMo-LDH+H2O2(pH=6.5）	DR-CoMo-LDH+H2O2(pH=7.4）
	0	0	0	0
	10	-0.01	1.5	1
	20	-0.02	3	1.8
	30	-0.02	4.23	2.5
	40	-0.02	5.33	3
	50	-0.02	6	3.4
	60	-0.02	6.58	3.7
	70	-0.02	7.1	3.91
	80	-0.02	7.68	4.11
	90	-0.02	8.15	4.27
	100	-0.02	8.6	4.42
	110	-0.02	9	4.56
	120	-0.02	9.4	4.69
	130	-0.03	9.7	4.79
	140	-0.03	9.97	4.88
	150	-0.03	10.24	4.95
	160	-0.03	10.46	5.02
	170	-0.03	10.65	5.07
	180	-0.03	10.84	5.12
	190	-0.03	11	5.17
	200	-0.03	11.12	5.22
	210	-0.04	11.22	5.26
	220	-0.04	11.3	5.31
	230	-0.04	11.39	5.36
	240	-0.04	11.44	5.4
	250	-0.04	11.46	5.45
	260	-0.04	11.57	5.5
	270	-0.04	11.66	5.6
	280	-0.04	11.68	5.66
	290	-0.03	11.67	5.72
	300	-0.03	11.74	5.78
	310	-0.03	11.73	5.88
	320	-0.03	11.75	5.97
	330	-0.03	11.79	6.07
	340	-0.03	11.85	6.15
	350	-0.03	11.83	6.21
	360	-0.03	11.85	6.24
	370	-0.02	11.89	6.31
	380	-0.02	11.88	6.34
	390	-0.02	11.96	6.36
	400	-0.02	11.95	6.41
	410	-0.02	11.97	6.44
	420	-0.02	12	6.48
	430	-0.02	12.03	6.58
	440	-0.03	12.07	6.68
	450	-0.02	12.09	6.76
	460	-0.02	12.15	6.82
	470	-0.03	12.14	6.87
	480	-0.04	12.19	6.88
	490	-0.04	12.2	6.88
	500	-0.04	12.26	6.89
	510	-0.04	12.24	6.88
	520	-0.04	12.26	6.85
	530	-0.04	12.29	6.88
	540	-0.04	12.32	6.85
	550	-0.03	12.35	6.89
	560	-0.03	12.35	6.92
	570	-0.03	12.4	6.91
	580	-0.03	12.42	6.88
	590	-0.03	12.46	6.89
	600	-0.03	12.48	6.88

[truncated: 18 more sheets: Fig. 3g, Fig. 3h, Fig. 3i, Fig. 4c, Fig. 4d, Fig. 4e, Fig. 4f, Fig. 4g, Fig. 4h, Fig. 4i, Fig. 5a, Fig. 5b, Fig. 5e, Fig. 5f, Fig. 6a, Fig. 6b, Fig. 6d, Fig. 6e]
